# Supplementary material for: 2-(4-Fluoro­phen­yl)-3-[5-(4-nitro­phen­yl)-1,3,4-thia­diazol-2-yl]-1,3-thia­zolidin-4-one
Source: Acta Crystallogr Sect E Struct Rep Online. 2010 Jun 23;66(Pt 7):o1737. doi: 10.1107/S1600536810023354 (PMC3007081; doi:10.1107/S1600536810023354)
Supplement: Supplementary file 2 [file e-66-o1737-Isup2.hkl]

# 
# h,k,l, Fc-squared, Fo-squared, sigma(Fo-squared) and status flag 
# 
data_I
_shelx_title ' I         P-1          R = 0.07' 
_shelx_refln_list_code          4 
_shelx_F_calc_maximum      163.87 
_exptl_crystal_F_000       411.92 
_reflns_d_resolution_high  0.8325 
 
loop_ 
 _symmetry_equiv_pos_as_xyz 
 'x, y, z' 
 '-x, -y, -z' 
 
_cell_length_a     7.2360 
_cell_length_b     9.1340 
_cell_length_c    14.4640 
_cell_angle_alpha  71.670 
_cell_angle_beta   87.160 
_cell_angle_gamma  75.690 
 
_shelx_F_squared_multiplier     1.000 
 
loop_ 
 _refln_index_h 
 _refln_index_k 
 _refln_index_l 
 _refln_F_squared_calc 
 _refln_F_squared_meas 
 _refln_F_squared_sigma 
 _refln_observed_status 
   1   0   0       86.84       88.48      5.07 o 
   2   0   0      119.90      108.30      7.61 o 
   3   0   0     1046.89     1021.49     24.26 o 
   4   0   0       17.92       16.04      5.91 o 
   5   0   0      116.35      141.69     15.09 o 
   6   0   0       21.16       17.83     10.19 o 
   7   0   0        0.08        4.31      9.88 o 
   8   0   0       28.66       14.41     10.46 o 
  -8   1   0       22.74       10.03     10.03 o 
  -7   1   0        6.12       13.48      9.63 o 
  -6   1   0       64.52       52.25     13.23 o 
  -5   1   0       40.52       45.36     10.79 o 
  -4   1   0      616.94      588.34     25.00 o 
  -3   1   0      100.29      101.77      9.21 o 
  -2   1   0      105.95      119.85      9.22 o 
  -1   1   0      433.54      426.04     13.76 o 
   0   1   0      492.62      475.91      8.34 o 
   1   1   0      311.82      304.27      8.22 o 
   2   1   0     1402.48     1394.49     23.62 o 
   3   1   0       58.30       49.23      5.88 o 
   4   1   0        7.65       11.91      5.00 o 
   5   1   0      673.03      697.33     28.82 o 
   6   1   0      133.20      126.71     16.80 o 
   7   1   0       21.87        4.57     13.42 o 
   8   1   0       19.85        5.01     14.03 o 
  -7   2   0        1.49       11.71     11.71 o 
  -6   2   0       12.31        9.08     11.79 o 
  -5   2   0       45.88       42.28      9.42 o 
  -4   2   0      324.95      320.96     20.68 o 
  -3   2   0      162.87      182.37     12.27 o 
  -2   2   0     1153.54     1141.94     25.71 o 
  -1   2   0       36.10       37.10      6.68 o 
   0   2   0     7203.67     7231.07     46.93 o 
   1   2   0       67.83       68.32      6.78 o 
   2   2   0      132.71      129.44      6.33 o 
   3   2   0     4892.86     4888.04     56.81 o 
   4   2   0        0.08        2.06      6.41 o 
   5   2   0       81.71       83.89     11.90 o 
   6   2   0      112.51      107.25     15.43 o 
   7   2   0       23.99       37.54     12.17 o 
   8   2   0        4.93       14.19     10.59 o 
  -7   3   0       19.94        3.86     11.22 o 
  -6   3   0       14.83        7.41      9.60 o 
  -5   3   0        5.49        1.67     11.22 o 
  -4   3   0        0.17        6.45      6.45 o 
  -3   3   0      241.01      220.38     17.29 o 
  -2   3   0       41.95       35.27      7.25 o 
  -1   3   0       67.64       54.30     10.28 o 
   0   3   0      967.02      966.10     15.48 o 
   1   3   0        7.07        6.41      1.02 o 
   2   3   0       49.50       57.06      5.99 o 
   3   3   0       19.00       18.48      6.00 o 
   4   3   0      196.48      192.88     11.55 o 
   5   3   0       41.39       57.04     10.39 o 
   6   3   0      516.58      463.53     28.38 o 
   7   3   0       15.54       10.08      9.60 o 
   8   3   0      114.61       94.95     18.28 o 
  -6   4   0        0.30        5.77      9.07 o 
  -5   4   0       79.06       82.15     16.10 o 
  -4   4   0       18.07       30.10     10.45 o 
  -3   4   0        2.65        4.34      5.11 o 
  -2   4   0       55.40       60.78     11.58 o 
  -1   4   0       10.00        1.03      6.20 o 
   0   4   0      447.05      470.95     13.71 o 
   1   4   0      141.73      155.18      6.32 o 
   2   4   0      575.94      536.35     23.23 o 
   3   4   0      575.76      519.48     21.82 o 
   4   4   0      106.14      112.04     13.00 o 
   5   4   0       17.00       11.76      8.82 o 
   6   4   0        0.95        5.40      6.13 o 
   7   4   0       42.10       32.46      9.71 o 
   8   4   0       29.82        4.31     12.06 o 
  -6   5   0        3.13        1.88      9.61 o 
  -5   5   0        6.45        4.01      9.58 o 
  -4   5   0        3.98        5.64      9.81 o 
  -3   5   0       85.59       76.04     14.17 o 
  -2   5   0      133.73      110.31     14.77 o 
  -1   5   0      146.19      147.50     17.08 o 
   0   5   0      392.85      412.41     11.56 o 
   1   5   0       98.77       97.23     12.14 o 
   2   5   0       99.96       96.47     10.31 o 
   3   5   0      104.59      105.02      8.78 o 
   4   5   0      185.54      185.34     11.03 o 
   5   5   0        0.02        6.41      8.88 o 
   6   5   0       42.65       48.22     13.88 o 
   7   5   0        2.48        6.26      8.58 o 
   8   5   0        0.13        0.00      9.55 o 
  -5   6   0       12.01       11.87     11.87 o 
  -4   6   0       32.35       55.64     13.14 o 
  -3   6   0       10.96       15.52      9.92 o 
  -2   6   0       55.64       59.85     10.91 o 
  -1   6   0        4.31        2.40     12.01 o 
   0   6   0        0.29        8.43     10.09 o 
   1   6   0        0.14        4.20      7.34 o 
   2   6   0        9.11       16.72      6.08 o 
   3   6   0       23.34       15.97      8.48 o 
   4   6   0        7.17        8.42      8.42 o 
   5   6   0       88.31       79.78     12.76 o 
   6   6   0        0.26        0.00      8.59 o 
   7   6   0       19.64       14.72     11.60 o 
   8   6   0       10.49        8.61      9.00 o 
  -4   7   0        2.48       12.04     12.04 o 
  -3   7   0        8.44        9.55      2.41 o 
  -2   7   0       42.26       45.18      6.76 o 
  -1   7   0       92.53      114.40     16.62 o 
   0   7   0       17.18       17.19      6.16 o 
   1   7   0       43.37       35.06     10.44 o 
   2   7   0       92.05      111.30     16.74 o 
   3   7   0       75.75       76.10     11.32 o 
   4   7   0       55.47       76.02     14.31 o 
   5   7   0        5.73       11.53      9.61 o 
   6   7   0       16.81       16.48      9.39 o 
   7   7   0        0.51       10.68      9.21 o 
  -3   8   0        3.26        2.18      8.31 o 
  -2   8   0        6.30        9.75      9.75 o 
  -1   8   0        7.35       11.24     10.72 o 
   0   8   0       12.95        8.01     29.41 o 
   1   8   0       16.12        2.11     10.32 o 
   2   8   0        3.99        9.93     11.46 o 
   3   8   0       53.13       58.85     12.35 o 
   4   8   0       28.09       36.97      6.22 o 
   5   8   0       17.56       29.09      9.62 o 
   6   8   0       11.71       17.07      7.04 o 
   7   8   0       17.01       12.55     10.45 o 
  -2   9   0        0.53        9.21      9.64 o 
  -1   9   0       14.12        0.00      9.02 o 
   0   9   0        1.33        7.28     23.87 o 
   1   9   0       25.95       41.02     11.25 o 
   2   9   0       93.99       89.21     17.85 o 
   3   9   0        0.92        6.52     10.02 o 
   4   9   0       25.41       27.89     10.71 o 
   5   9   0       24.16        8.60     11.11 o 
   6   9   0       10.92       14.69     12.40 o 
   0  10   0        1.95        7.40      7.40 o 
   1  10   0        1.87        7.09      8.21 o 
   2  10   0        1.09       15.69      8.81 o 
   3  10   0        9.84       17.64      7.47 o 
   4  10   0        0.02        0.00      8.26 o 
  -3 -10   1        1.44       12.34     12.34 o 
  -2 -10   1        0.20        8.08     11.11 o 
  -1 -10   1       12.77       32.50     14.63 o 
  -5  -9   1       28.46       18.74     11.82 o 
  -4  -9   1       25.32       17.21     14.45 o 
  -3  -9   1        1.44       13.46     13.46 o 
  -2  -9   1       49.47       44.85     16.35 o 
  -1  -9   1        2.77        5.38      9.05 o 
   0  -9   1        2.79        7.67     12.51 o 
   1  -9   1        0.24        7.35      8.55 o 
   2  -9   1        0.27        4.76     11.46 o 
  -6  -8   1        0.01        0.00      4.60 o 
  -5  -8   1        0.01       13.85     13.85 o 
  -4  -8   1        4.13        0.00     11.30 o 
  -3  -8   1        7.38       11.54     11.54 o 
  -2  -8   1        1.17        4.72     12.09 o 
  -1  -8   1       37.80       44.68      7.89 o 
   0  -8   1       13.25        9.10     13.79 o 
   1  -8   1        2.81       11.52      6.80 o 
   2  -8   1       10.99        4.69     12.08 o 
   3  -8   1        0.92        2.26      9.28 o 
  -7  -7   1        2.39        0.00      9.53 o 
  -6  -7   1        2.29        6.14      7.02 o 
  -5  -7   1       29.93       37.97      5.80 o 
  -4  -7   1        0.09       10.09      6.11 o 
  -3  -7   1        8.59        7.88      9.57 o 
  -2  -7   1       27.85       27.97     12.66 o 
  -1  -7   1        0.11        2.11     11.17 o 
   0  -7   1        2.54       10.94      6.92 o 
   1  -7   1       10.35       24.50     10.07 o 
   2  -7   1        2.15        8.67     10.25 o 
   3  -7   1        2.24        9.26     10.51 o 
   4  -7   1        1.27        7.13     11.04 o 
  -7  -6   1       32.02       36.01      7.44 o 
  -6  -6   1        1.95        1.79      9.18 o 
  -5  -6   1       22.20       21.01      6.07 o 
  -4  -6   1        9.89        2.67     10.95 o 
  -3  -6   1        0.98        6.56      7.65 o 
  -2  -6   1       47.43       32.45     10.25 o 
  -1  -6   1        3.19        6.74      8.50 o 
   0  -6   1       44.92       26.92      8.91 o 
   1  -6   1        0.00        3.53      6.78 o 
   2  -6   1       42.17       29.93     14.15 o 
   3  -6   1        8.77       20.66      7.32 o 
   4  -6   1       20.43       18.01     11.50 o 
   5  -6   1        2.79        0.00      9.13 o 
  -8  -5   1       30.53       14.35      9.11 o 
  -7  -5   1        0.05        7.25      9.26 o 
  -6  -5   1       63.14       61.34     13.93 o 
  -5  -5   1        2.48        4.81      9.14 o 
  -4  -5   1        1.54        3.02      6.79 o 
  -3  -5   1       39.69       30.98      5.96 o 
  -2  -5   1      276.37      294.72     14.03 o 
  -1  -5   1       17.35        8.91      5.85 o 
   0  -5   1       41.21       47.52     10.20 o 
   1  -5   1      137.03      148.45     10.80 o 
   2  -5   1       17.57       13.93      6.31 o 
   3  -5   1        1.11        0.00      6.84 o 
   4  -5   1       12.42       10.11     12.70 o 
   5  -5   1        9.64        6.91      9.38 o 
   6  -5   1        0.02        7.06      8.17 o 
  -8  -4   1       20.29        9.04     10.64 o 
  -7  -4   1       23.78       10.71     11.12 o 
  -6  -4   1      152.65      149.18     17.28 o 
  -5  -4   1      115.63      122.69     12.68 o 
  -4  -4   1        4.63        7.48      5.55 o 
  -3  -4   1      705.55      788.82     31.37 o 
  -2  -4   1      152.24      131.85     11.68 o 
  -1  -4   1        0.07        0.31      2.33 o 
   0  -4   1        0.58        2.11      8.20 o 
   1  -4   1       18.14        7.31      7.31 o 
   2  -4   1       82.04       73.09     10.15 o 
   3  -4   1       76.24       71.70     10.83 o 
   4  -4   1        9.76        8.84      6.77 o 
   5  -4   1       66.38       60.63     14.57 o 
   6  -4   1        0.83       11.47     11.23 o 
  -8  -3   1       22.11       18.64      7.83 o 
  -7  -3   1        8.08        0.00      5.52 o 
  -6  -3   1        2.18        6.32     10.62 o 
  -5  -3   1      206.01      227.09     14.78 o 
  -4  -3   1      294.53      266.72     16.26 o 
  -3  -3   1     1050.14     1092.54     31.16 o 
  -2  -3   1      234.61      237.55     12.93 o 
  -1  -3   1      325.74      327.29     12.14 o 
   0  -3   1      198.58      200.54      7.36 o 
   1  -3   1       12.25       12.14      2.68 o 
   2  -3   1        6.01        4.87      5.35 o 
   3  -3   1        1.83        1.25      4.74 o 
   4  -3   1      208.69      176.25     19.22 o 
   5  -3   1        0.12        9.55      8.25 o 
   6  -3   1        2.51        2.24     11.95 o 
   7  -3   1       17.21       13.69     13.69 o 
  -8  -2   1       22.65       22.43      8.29 o 
  -7  -2   1       50.65       56.69     10.38 o 
  -6  -2   1      144.89      161.71     15.89 o 
  -5  -2   1      245.05      244.84     16.98 o 
  -4  -2   1       26.12       39.81      8.00 o 
  -3  -2   1     1197.60     1224.06     29.76 o 
  -2  -2   1      611.99      607.26     14.57 o 
  -1  -2   1      795.62      782.75     16.52 o 
   0  -2   1    17750.84    17873.28     58.16 o 
   1  -2   1     1040.20     1037.72     22.37 o 
   2  -2   1       10.06        3.05      3.98 o 
   3  -2   1        2.43        3.14      5.54 o 
   4  -2   1      177.98      170.02     14.98 o 
   5  -2   1       70.39       94.60     13.54 o 
   6  -2   1        4.06        6.07     12.40 o 
   7  -2   1       31.84       25.01      9.91 o 
  -8  -1   1        8.02       15.45      8.89 o 
  -7  -1   1        0.05        1.69      8.90 o 
  -6  -1   1        7.43        8.98      6.57 o 
  -5  -1   1        0.13        6.64      6.64 o 
  -4  -1   1      179.77      198.53     12.97 o 
  -3  -1   1      145.34      155.74     10.80 o 
  -2  -1   1      143.67      127.97      8.11 o 
  -1  -1   1     4373.51     4281.98     33.06 o 
   0  -1   1     1908.33     1972.20     33.88 o 
   1  -1   1       22.19       22.01      4.31 o 
   2  -1   1      749.23      799.06     21.62 o 
   3  -1   1      385.39      396.50     17.30 o 
   4  -1   1      124.65      135.34     13.60 o 
   5  -1   1      184.89      192.79     18.08 o 
   6  -1   1        1.20        0.00      9.35 o 
   7  -1   1       34.43       28.50      9.90 o 
   8  -1   1        0.48        7.01      9.56 o 
  -8   0   1       24.42        6.55     13.10 o 
  -7   0   1       16.13       12.36     11.15 o 
  -6   0   1       79.70       97.87     14.70 o 
  -5   0   1       30.75       25.12     10.20 o 
  -4   0   1     1044.17     1068.16     31.21 o 
  -3   0   1       11.00       16.83      4.37 o 
  -2   0   1     2984.29     3043.10     34.83 o 
  -1   0   1        2.73        1.50      3.45 o 
   0   0   1     1017.58      977.79      8.67 o 
   1   0   1       13.92       16.81      3.59 o 
   2   0   1     1327.70     1359.86     25.28 o 
   3   0   1      386.33      411.26     15.95 o 
   4   0   1       82.30       90.46     10.21 o 
   5   0   1      479.13      499.27     27.14 o 
   6   0   1       10.44        1.73      9.43 o 
   7   0   1        8.41       11.39     11.39 o 
   8   0   1        8.39        0.00     13.22 o 
  -8   1   1        8.15       21.90      8.53 o 
  -7   1   1       59.53       33.96     14.52 o 
  -6   1   1      154.48      161.58     20.27 o 
  -5   1   1       22.80       31.26      7.75 o 
  -4   1   1       40.35       43.55      8.86 o 
  -3   1   1      408.10      414.33     19.08 o 
  -2   1   1        0.14        5.12      3.73 o 
  -1   1   1      442.15      456.63     11.89 o 
   0   1   1     1320.07     1308.99     20.14 o 
   1   1   1     3229.00     3259.27     27.80 o 
   2   1   1        3.52        0.41      3.69 o 
   3   1   1       93.27       87.08      7.39 o 
   4   1   1      237.74      246.50     15.96 o 
   5   1   1       13.01       15.49      8.00 o 
   6   1   1      226.22      255.54     23.78 o 
   7   1   1       40.30       48.76     15.99 o 
   8   1   1       47.01       27.27     14.24 o 
  -7   2   1       62.72       68.34     13.79 o 
  -6   2   1      102.77      124.81     15.63 o 
  -5   2   1       79.58       76.76     12.91 o 
  -4   2   1       61.83       69.55      9.66 o 
  -3   2   1      588.86      579.48     21.98 o 
  -2   2   1        4.99        8.52      4.49 o 
  -1   2   1      349.20      317.31     12.37 o 
   0   2   1     1972.88     1933.45     37.55 o 
   1   2   1       28.70       30.02      3.56 o 
   2   2   1      127.74      122.04      6.13 o 
   3   2   1       75.84       74.87     10.29 o 
   4   2   1      601.09      588.51     21.06 o 
   5   2   1        6.64        3.89      4.62 o 
   6   2   1       70.51       68.31     13.49 o 
   7   2   1        4.20        3.90      9.26 o 
   8   2   1       56.22       55.86     14.61 o 
  -7   3   1        3.59        7.42      7.78 o 
  -6   3   1       52.20       51.04     14.31 o 
  -5   3   1       59.74       69.13     12.10 o 
  -4   3   1      133.09      138.11     13.49 o 
  -3   3   1      463.87      503.51     24.99 o 
  -2   3   1      967.10      920.00     26.89 o 
  -1   3   1       12.19        9.97      3.89 o 
   0   3   1       30.59       21.27      5.38 o 
   1   3   1      215.32      201.03      7.76 o 
   2   3   1     1642.91     1627.46     29.44 o 
   3   3   1       51.27       73.70      9.79 o 
   4   3   1      709.97      744.03     27.99 o 
   5   3   1        0.64        2.67      6.32 o 
   6   3   1      108.55      122.93     15.30 o 
   7   3   1       66.21       73.24     12.48 o 
   8   3   1        4.32        6.58     13.17 o 
  -7   4   1       11.52        1.78      9.56 o 
  -6   4   1        0.42        1.80      9.42 o 
  -5   4   1        2.05        3.62      9.28 o 
  -4   4   1       25.40       11.07      9.87 o 
  -3   4   1       44.31       35.09     10.13 o 
  -2   4   1       53.69       55.95      4.74 o 
  -1   4   1       32.28       31.78      5.52 o 
   0   4   1      565.55      549.53     25.22 o 
   1   4   1        2.41       10.88      4.02 o 
   2   4   1      184.49      191.89      8.34 o 
   3   4   1      273.96      256.54     19.11 o 
   4   4   1       12.37        4.76      6.90 o 
   5   4   1      104.27      125.11     13.65 o 
   6   4   1       12.71        8.58     10.06 o 
   7   4   1        3.15        9.97      7.36 o 
   8   4   1        0.60        2.15      9.70 o 
  -6   5   1        5.58        5.69     10.64 o 
  -5   5   1        3.07        9.51     10.16 o 
  -4   5   1       27.48       17.82      9.50 o 
  -3   5   1      126.66      123.37     16.98 o 
  -2   5   1      107.14       90.10     13.05 o 
  -1   5   1      321.68      346.11     20.76 o 
   0   5   1      114.06      109.78      5.24 o 
   1   5   1      215.66      235.20     11.60 o 
   2   5   1      168.32      151.21     11.78 o 
   3   5   1       10.33        0.00      7.90 o 
   4   5   1       51.09       56.79      8.72 o 
   5   5   1       79.02       50.11     13.44 o 
   6   5   1        0.02        8.24      8.24 o 
   7   5   1        0.09        6.26     10.67 o 
   8   5   1        9.72        8.53     11.03 o 
  -5   6   1        2.54        8.00     10.99 o 
  -4   6   1        0.40        3.89      9.37 o 
  -3   6   1        6.45       12.86     10.14 o 
  -2   6   1       14.51        0.00      9.06 o 
  -1   6   1        8.16        7.71      7.71 o 
   0   6   1       66.69       77.21      8.20 o 
   1   6   1       32.91       48.36     10.80 o 
   2   6   1       39.57       40.25      7.71 o 
   3   6   1      315.05      312.75     21.89 o 
   4   6   1       38.89       39.95     10.78 o 
   5   6   1       28.09       28.70      9.93 o 
   6   6   1       56.12       69.41     12.83 o 
   7   6   1        4.02        8.26     10.71 o 
   8   6   1        7.53       10.62     12.20 o 
  -4   7   1        8.31        6.12      7.17 o 
  -3   7   1       27.18       45.30     10.91 o 
  -2   7   1        4.89        2.62      8.41 o 
  -1   7   1      118.70      116.39     13.34 o 
   0   7   1        0.09        6.32      7.27 o 
   1   7   1       21.99       25.07      9.50 o 
   2   7   1      200.81      210.22     18.33 o 
   3   7   1       25.45       39.73      8.71 o 
   4   7   1       15.61       19.36      8.57 o 
   5   7   1        0.19        1.91      9.10 o 
   6   7   1        0.70       10.08      7.55 o 
   7   7   1        0.04        6.31      8.63 o 
  -3   8   1        0.15        4.33      9.09 o 
  -2   8   1        1.36        6.50      8.92 o 
  -1   8   1        3.05        6.45     11.10 o 
   0   8   1        0.19        7.97      7.97 o 
   1   8   1        0.45        0.81      8.41 o 
   2   8   1        7.32        0.00      7.35 o 
   3   8   1      128.06      150.29     19.71 o 
   4   8   1        6.76       19.62     11.24 o 
   5   8   1       35.84       46.87     13.32 o 
   6   8   1       36.43       14.62     13.12 o 
   7   8   1       11.55        6.35      7.32 o 
  -2   9   1        0.41        6.64      6.00 o 
  -1   9   1        5.51        9.25     10.91 o 
   0   9   1       15.57       10.72      8.08 o 
   1   9   1       36.48       51.20     12.79 o 
   2   9   1       78.44       85.12     13.09 o 
   3   9   1        1.45       14.78      8.21 o 
   4   9   1        0.38        0.00      9.24 o 
   5   9   1        4.89        5.37      6.37 o 
   6   9   1        4.25        2.13      9.13 o 
   0  10   1        0.51        7.30      7.30 o 
   1  10   1        2.34       10.37     10.37 o 
   2  10   1        0.30        6.79     11.62 o 
   3  10   1       14.96        4.45     11.01 o 
   4  10   1        2.58        2.11      5.43 o 
  -5  -9   2        5.85        9.01      8.17 o 
  -4  -9   2        4.09        0.00     13.00 o 
  -3  -9   2        2.59       17.77     10.04 o 
  -2  -9   2       18.57        7.87     12.21 o 
  -1  -9   2        0.21       10.67     10.67 o 
   0  -9   2        2.86        8.98     13.78 o 
   1  -9   2        0.19        0.00     10.78 o 
  -6  -8   2        0.93        9.06      9.06 o 
  -5  -8   2        0.54        4.32     10.45 o 
  -4  -8   2        0.12       11.09     11.09 o 
  -3  -8   2        8.69       16.32     11.69 o 
  -2  -8   2        0.43        2.29      7.74 o 
  -1  -8   2       20.00        9.97     15.55 o 
   0  -8   2        5.76       18.05      6.46 o 
   1  -8   2        4.24        9.26      9.26 o 
   2  -8   2       17.17       19.00      9.62 o 
   3  -8   2        4.29        4.80      8.08 o 
  -7  -7   2        5.64        5.65      8.83 o 
  -6  -7   2        3.80        7.95      8.37 o 
  -5  -7   2        0.03        8.00      9.19 o 
  -4  -7   2       16.29       36.46     13.34 o 
  -3  -7   2       13.66       18.10      9.31 o 
  -2  -7   2       46.78       51.33     13.84 o 
  -1  -7   2       13.32        0.00      9.22 o 
   0  -7   2        4.92        7.44      7.52 o 
   1  -7   2       18.64       23.26     11.36 o 
   2  -7   2        0.95       11.69     11.69 o 
   3  -7   2        0.60        2.20      6.86 o 
   4  -7   2        1.51        0.00     11.58 o 
  -7  -6   2        6.83       18.57      7.87 o 
  -6  -6   2        2.34        7.54      9.49 o 
  -5  -6   2       34.40       41.97     11.85 o 
  -4  -6   2       26.51       33.22      7.86 o 
  -3  -6   2       44.65       23.80     10.69 o 
  -2  -6   2        0.01        6.71      6.99 o 
  -1  -6   2       44.62       70.82     14.22 o 
   0  -6   2       31.20       34.35     11.15 o 
   1  -6   2        4.03       10.87      7.87 o 
   2  -6   2       23.48        0.00     12.79 o 
   3  -6   2       13.05        8.54     10.88 o 
   4  -6   2       15.39       13.73      7.11 o 
   5  -6   2        0.07        2.43     11.27 o 
  -8  -5   2        0.06       12.44      6.87 o 
  -7  -5   2        3.81       10.96      8.03 o 
  -6  -5   2       37.35       38.77      8.54 o 
  -5  -5   2        2.47        7.98      7.98 o 
  -4  -5   2       77.59       94.32     12.55 o 
  -3  -5   2      191.68      166.79     14.06 o 
  -2  -5   2      264.06      246.73     23.91 o 
  -1  -5   2      345.28      341.40     19.03 o 
   0  -5   2       27.98       19.74      5.42 o 
   1  -5   2        2.06        5.82      8.20 o 
   2  -5   2        7.28        5.01      7.64 o 
   3  -5   2        4.20        0.00      8.13 o 
   4  -5   2       32.04       54.44     11.55 o 
   5  -5   2        0.10        6.77      9.43 o 
   6  -5   2        2.25        7.03      8.11 o 
  -8  -4   2       28.95       27.34      8.58 o 
  -7  -4   2       26.39       32.41      9.78 o 
  -6  -4   2       41.94       36.62      9.54 o 
  -5  -4   2      277.58      277.57     22.75 o 
  -4  -4   2        8.20        7.14      7.14 o 
  -3  -4   2      198.56      197.86     15.31 o 
  -2  -4   2       16.17       16.94      3.74 o 
  -1  -4   2      189.51      199.52      9.57 o 
   0  -4   2      108.02      102.36      9.58 o 
   1  -4   2        5.04        0.00      6.07 o 
   2  -4   2        0.39        2.55      6.89 o 
   3  -4   2        0.07        0.72      8.53 o 
   4  -4   2       70.42       77.98     10.19 o 
   5  -4   2        0.25        0.20      8.84 o 
   6  -4   2        4.82       11.44      8.64 o 
  -8  -3   2        1.75        3.72      7.63 o 
  -7  -3   2        0.03        1.91      8.73 o 
  -6  -3   2       76.64       48.62     14.31 o 
  -5  -3   2       34.10       22.06      7.19 o 
  -4  -3   2      206.65      189.20     15.34 o 
  -3  -3   2      170.53      175.36      9.30 o 
  -2  -3   2      982.79      991.21     31.12 o 
  -1  -3   2       35.39       39.54      6.55 o 
   0  -3   2      216.55      215.78      7.36 o 
   1  -3   2      296.54      299.24     20.20 o 
   2  -3   2      164.21      140.76     12.68 o 
   3  -3   2       72.07       78.66     10.77 o 
   4  -3   2       34.11       15.89     11.53 o 
   5  -3   2      139.42      133.11     18.21 o 
   6  -3   2        0.98        4.42     11.53 o 
   7  -3   2        2.23       11.56     10.04 o 
  -8  -2   2        3.90       10.85     10.85 o 
  -7  -2   2       29.38       40.28     10.45 o 
  -6  -2   2       45.36       25.76     11.60 o 
  -5  -2   2      183.90      194.89     16.02 o 
  -4  -2   2      451.91      425.08     19.80 o 
  -3  -2   2       39.98       40.69      6.40 o 
  -2  -2   2        8.32        1.82      4.78 o 
  -1  -2   2      620.34      621.89     12.25 o 
   0  -2   2      126.08      119.68      7.10 o 
   1  -2   2       76.52       79.35      7.77 o 
   2  -2   2        2.66        0.66      4.88 o 
   3  -2   2       78.49       63.57      9.63 o 
   4  -2   2       23.57       18.01     10.25 o 
   5  -2   2      204.87      237.48     20.17 o 
   6  -2   2        5.29       16.56      9.54 o 
   7  -2   2       33.55       22.91     13.89 o 
  -8  -1   2       22.37        1.92     10.77 o 
  -7  -1   2      164.91      130.52     16.95 o 
  -6  -1   2       15.43        7.85      7.63 o 
  -5  -1   2        6.03       11.35      5.90 o 
  -4  -1   2       13.35       17.02      5.22 o 
  -3  -1   2        2.13        5.21      3.86 o 
  -2  -1   2      551.36      579.03     17.58 o 
  -1  -1   2     6117.12     6219.55     44.91 o 
   0  -1   2      199.23      204.83      6.11 o 
   1  -1   2    26854.71    27195.57    412.71 o 
   2  -1   2       30.46       35.76      7.09 o 
   3  -1   2        1.25        7.83      3.69 o 
   4  -1   2       11.51       10.66      6.78 o 
   5  -1   2       32.90       45.27     10.81 o 
   6  -1   2       41.82       61.56     12.86 o 
   7  -1   2        0.51       13.14     10.75 o 
   8  -1   2        7.70       13.27     13.27 o 
  -8   0   2        0.20        8.71     10.99 o 
  -7   0   2       93.27       97.33     16.22 o 
  -6   0   2       62.83       56.93     12.89 o 
  -5   0   2        0.05        2.61      7.59 o 
  -4   0   2       86.94       85.81     11.00 o 
  -3   0   2     1403.84     1461.99     29.20 o 
  -2   0   2      787.73      816.59     18.25 o 
  -1   0   2      153.70      158.99      7.00 o 
   0   0   2      316.82      301.74      6.08 o 
   1   0   2        2.94        3.39      4.06 o 
   2   0   2      585.93      601.15     16.50 o 
   3   0   2      546.12      536.17     19.14 o 
   4   0   2      578.49      577.81     23.07 o 
   5   0   2       12.28       14.22      7.36 o 
   6   0   2      161.77      176.31     18.31 o 
   7   0   2        7.42       19.15     10.90 o 
   8   0   2       15.93       13.60     11.22 o 
  -8   1   2       10.53       10.48     11.06 o 
  -7   1   2        0.03        4.18      9.98 o 
  -6   1   2       84.80       74.52     14.09 o 
  -5   1   2      381.79      392.93     25.54 o 
  -4   1   2      400.68      397.82     21.39 o 
  -3   1   2        2.41        2.61      5.71 o 
  -2   1   2     2080.35     2091.93     33.65 o 
  -1   1   2      756.71      779.80     15.75 o 
   0   1   2       37.83       37.74      2.72 o 
   1   1   2    11241.10    11210.72     52.44 o 
   2   1   2       66.82       72.07      6.77 o 
   3   1   2        8.21       12.24      4.76 o 
   4   1   2     1886.51     1984.40     41.97 o 
   5   1   2        0.38        4.28      5.79 o 
   6   1   2        2.50        5.18      6.91 o 
   7   1   2       58.50       32.72     12.35 o 
   8   1   2        0.88       11.01     11.01 o 
  -7   2   2        2.97       12.41     12.41 o 
  -6   2   2        0.90        9.55      9.55 o 
  -5   2   2       98.07       99.18     16.85 o 
  -4   2   2       50.06       46.70      9.78 o 
  -3   2   2      604.93      652.74     25.60 o 
  -2   2   2       26.63       20.33      6.07 o 
  -1   2   2      526.13      536.05     13.36 o 
   0   2   2     1968.17     2017.79     18.02 o 
   1   2   2        9.33        7.70      3.33 o 
   2   2   2       39.50       40.05      5.13 o 
   3   2   2      333.62      321.04     13.24 o 
   4   2   2      124.04      136.26     11.48 o 
   5   2   2      118.32      109.53     11.65 o 
   6   2   2       76.71       96.45     13.01 o 
   7   2   2       56.89       57.45     10.53 o 
   8   2   2        3.17        8.82     10.14 o 
  -7   3   2       19.24       31.62      8.95 o 
  -6   3   2       14.97       12.88      9.23 o 
  -5   3   2        5.22        3.26      7.91 o 
  -4   3   2        9.26        4.07      7.66 o 
  -3   3   2      105.34       83.56     11.01 o 
  -2   3   2        3.49        2.60      4.51 o 
  -1   3   2      190.74      174.52     11.32 o 
   0   3   2      233.17      254.28      8.84 o 
   1   3   2      795.77      774.41     21.60 o 
   2   3   2       18.76       15.57      2.45 o 
   3   3   2      679.30      669.38     19.72 o 
   4   3   2      202.61      200.58     15.54 o 
   5   3   2      149.27      165.59     15.54 o 
   6   3   2        2.86        4.84      6.78 o 
   7   3   2        4.78       10.74     10.74 o 
   8   3   2       42.01       23.89      9.42 o 
  -7   4   2       12.05        1.77      5.80 o 
  -6   4   2        8.88        1.78      6.93 o 
  -5   4   2        2.33        3.57      6.91 o 
  -4   4   2       18.45       13.95      9.46 o 
  -3   4   2       92.47       85.41     10.65 o 
  -2   4   2      225.42      235.96     13.62 o 
  -1   4   2       10.78       14.97      2.39 o 
   0   4   2      398.29      383.33     11.13 o 
   1   4   2      722.60      709.86     20.01 o 
   2   4   2       70.20       66.64      8.93 o 
   3   4   2      651.45      666.55     17.35 o 
   4   4   2      127.22      122.75     15.27 o 
   5   4   2       35.78       31.21      7.15 o 
   6   4   2       48.99       56.53     10.39 o 
   7   4   2       23.31       37.89      9.88 o 
   8   4   2        1.22       17.17     10.94 o 
  -6   5   2        2.01       10.45     10.45 o 
  -5   5   2        0.26       12.92      5.93 o 
  -4   5   2       12.66        7.66      7.66 o 
  -3   5   2      112.09       91.19     12.19 o 
  -2   5   2       10.70        0.00      6.74 o 
  -1   5   2      140.51      138.64     12.90 o 
   0   5   2       20.52       25.36      5.35 o 
   1   5   2       19.33       16.03      5.27 o 
   2   5   2       47.80       52.15      4.21 o 
   3   5   2      168.49      157.55     12.85 o 
   4   5   2        3.86        1.18      6.87 o 
   5   5   2       14.53       12.25      7.68 o 
   6   5   2      123.14      105.67     14.62 o 
   7   5   2        3.24       10.12      8.74 o 
   8   5   2       57.01       70.44     10.98 o 
  -5   6   2       10.94        1.96      9.40 o 
  -4   6   2        3.25        0.00      8.27 o 
  -3   6   2        0.92        3.63     10.63 o 
  -2   6   2       12.73        8.09      7.08 o 
  -1   6   2      170.21      155.81     15.87 o 
   0   6   2      181.18      208.49     12.89 o 
   1   6   2        1.16       19.36      9.30 o 
   2   6   2        1.02        7.55      8.29 o 
   3   6   2      107.06       93.88     12.06 o 
   4   6   2       64.23       44.63      9.17 o 
   5   6   2       15.10       10.10      9.86 o 
   6   6   2       15.12       22.62     10.13 o 
   7   6   2        5.97       11.55     11.55 o 
   8   6   2        3.51        9.23      9.23 o 
  -5   7   2        9.50        7.62      8.14 o 
  -4   7   2        1.48       14.10      6.42 o 
  -3   7   2        0.03        6.05      6.97 o 
  -2   7   2        3.88       19.01      9.00 o 
  -1   7   2        4.88        5.50      8.38 o 
   0   7   2       48.80       48.61      8.25 o 
   1   7   2       14.59       37.12     11.16 o 
   2   7   2       86.20       68.74     11.54 o 
   3   7   2       46.55       49.19     11.07 o 
   4   7   2       30.36       34.20      8.73 o 
   5   7   2        6.37        3.81      7.84 o 
   6   7   2        6.24       13.92      7.75 o 
   7   7   2        2.08       12.63      9.26 o 
  -4   8   2        3.54       10.02     10.93 o 
  -3   8   2        0.18        2.14      9.41 o 
  -2   8   2        0.21       11.88     11.88 o 
  -1   8   2        2.91        6.12      9.69 o 
   0   8   2       19.84       13.23      7.73 o 
   1   8   2        1.32        5.73      9.91 o 
   2   8   2       13.07       29.70     13.33 o 
   3   8   2      157.13      165.18     19.61 o 
   4   8   2        6.09        3.82      8.83 o 
   5   8   2       52.64       63.92     12.85 o 
   6   8   2       46.39       26.97     13.16 o 
   7   8   2       13.23        2.13      8.15 o 
  -2   9   2        1.66        6.62      7.70 o 
  -1   9   2        5.71        4.49      9.45 o 
   0   9   2        9.57        9.15      7.20 o 
   1   9   2       27.53        0.00     13.55 o 
   2   9   2       24.92        8.26     12.88 o 
   3   9   2       16.44        6.12     10.60 o 
   4   9   2        7.95       26.96     10.42 o 
   5   9   2        0.59        6.21      8.57 o 
   6   9   2        0.25       10.42      7.87 o 
  -1  10   2        1.07        4.49      8.98 o 
   0  10   2        0.86       11.18     12.86 o 
   1  10   2       12.87       23.05      8.22 o 
   2  10   2       13.27       22.24      8.01 o 
   3  10   2       17.43       15.27      8.60 o 
   4  10   2        2.04        6.34      8.80 o 
   5  10   2        7.21        0.00      7.99 o 
  -4  -9   3        1.66        7.15      8.28 o 
  -3  -9   3        0.52        7.60      8.84 o 
  -2  -9   3        0.41       10.67     13.27 o 
  -1  -9   3        0.00       10.78      9.73 o 
   0  -9   3        3.15        4.07     11.37 o 
   1  -9   3        2.49        2.42     10.56 o 
  -6  -8   3        1.21        8.17     10.21 o 
  -5  -8   3        0.70        4.33      7.80 o 
  -4  -8   3        8.33        8.54      8.96 o 
  -3  -8   3        1.84        7.10      9.74 o 
  -2  -8   3       13.93        9.77     12.84 o 
  -1  -8   3       10.61       22.69     10.34 o 
   0  -8   3        8.97        6.00      8.49 o 
   1  -8   3        0.55        8.04      8.04 o 
   2  -8   3        6.28       12.12      8.86 o 
  -7  -7   3        5.30        9.21      6.87 o 
  -6  -7   3       37.49       25.85      8.82 o 
  -5  -7   3        3.42        4.10      8.65 o 
  -4  -7   3       52.22       45.24     10.73 o 
  -3  -7   3       16.84       22.80     10.19 o 
  -2  -7   3        9.70       15.03     11.63 o 
  -1  -7   3       22.95       28.57      7.07 o 
   0  -7   3        3.06        0.72      8.66 o 
   1  -7   3        6.41       13.14      8.31 o 
   2  -7   3        0.48        4.61      8.19 o 
   3  -7   3       12.46        0.00     11.47 o 
   4  -7   3        2.43       18.85      7.92 o 
  -7  -6   3        9.23       11.04      5.79 o 
  -6  -6   3        0.22        7.55      7.97 o 
  -5  -6   3       39.88       35.23     10.89 o 
  -4  -6   3        7.94        3.74      7.22 o 
  -3  -6   3        5.19       11.35     11.35 o 
  -2  -6   3       74.70       60.20     11.37 o 
  -1  -6   3        6.12        3.76     10.11 o 
   0  -6   3       14.39       20.00     13.70 o 
   1  -6   3       78.86       58.81     13.34 o 
   2  -6   3       30.58       42.50     13.01 o 
   3  -6   3        5.41       17.42      9.99 o 
   4  -6   3        6.24        6.95     11.98 o 
   5  -6   3        1.32       14.04      7.23 o 
  -8  -5   3       15.95        1.75      9.40 o 
  -7  -5   3        0.00        7.30      8.45 o 
  -6  -5   3       42.49       40.92     10.15 o 
  -5  -5   3       59.40       74.17     14.65 o 
  -4  -5   3       18.80       14.17      8.06 o 
  -3  -5   3       10.27       11.71      8.14 o 
  -2  -5   3      559.76      516.55     26.75 o 
  -1  -5   3      101.85      116.41     14.89 o 
   0  -5   3        9.11       16.18      4.78 o 
   1  -5   3        2.78        0.00      5.87 o 
   2  -5   3        0.02        6.88      7.94 o 
   3  -5   3        0.00        1.83     11.00 o 
   4  -5   3       26.53       19.28     10.15 o 
   5  -5   3        2.01       16.03      7.54 o 
  -8  -4   3        1.20        1.90      6.93 o 
  -7  -4   3       52.53       42.40     10.54 o 
  -6  -4   3        8.13       15.53     11.09 o 
  -5  -4   3      221.70      222.37     20.03 o 
  -4  -4   3      209.03      213.59     18.17 o 
  -3  -4   3        1.99        3.66      6.34 o 
  -2  -4   3      294.35      310.39     18.04 o 
  -1  -4   3      146.77      148.66     11.67 o 
   0  -4   3      131.35      140.94     10.37 o 
   1  -4   3       76.73       83.20      9.46 o 
   2  -4   3        2.16       11.31      7.20 o 
   3  -4   3       35.40       31.39      9.07 o 
   4  -4   3       54.35       51.92     11.62 o 
   5  -4   3       24.60       28.13      9.71 o 
   6  -4   3        0.34        2.26      8.62 o 
  -8  -3   3        6.26        7.79     10.02 o 
  -7  -3   3       22.37       20.52      8.12 o 
  -6  -3   3       25.77        5.05     11.46 o 
  -5  -3   3      126.40      133.80     14.13 o 
  -4  -3   3       22.22       19.39      5.91 o 
  -3  -3   3       34.49       29.79      7.80 o 
  -2  -3   3     2279.32     2229.92     39.59 o 
  -1  -3   3       31.34       24.40      6.34 o 
   0  -3   3      878.07      925.10     29.94 o 
   1  -3   3     4673.93     4632.00     58.85 o 
   2  -3   3       25.56       17.95      8.11 o 
   3  -3   3       28.02       34.24      7.55 o 
   4  -3   3       47.46       53.43     13.32 o 
   5  -3   3       30.03        9.91     11.43 o 
   6  -3   3        5.31        6.73      6.01 o 
   7  -3   3        2.53       12.20     12.20 o 
  -8  -2   3       22.25        5.94     14.76 o 
  -7  -2   3        1.43        7.46      5.27 o 
  -6  -2   3       21.55        5.15      8.67 o 
  -5  -2   3      146.63      167.29     14.09 o 
  -4  -2   3      161.10      178.14     13.53 o 
  -3  -2   3      203.00      205.72     13.11 o 
  -2  -2   3        5.08        4.58      1.05 o 
  -1  -2   3        5.53        5.13      1.04 o 
   0  -2   3      890.25      922.95     23.58 o 
   1  -2   3      314.77      309.09     12.41 o 
   2  -2   3      142.65      134.15     11.21 o 
   3  -2   3      187.31      200.55     15.70 o 
   4  -2   3       62.83       59.01     10.50 o 
   5  -2   3       17.13       37.54     10.15 o 
   6  -2   3       30.50       31.37     10.87 o 
   7  -2   3        1.62       15.97      7.42 o 
  -8  -1   3        5.73        8.73      8.73 o 
  -7  -1   3       11.90        5.68      9.62 o 
  -6  -1   3        0.12        1.61      8.75 o 
  -5  -1   3       33.07       41.68      9.55 o 
  -4  -1   3       89.36       75.51      9.73 o 
  -3  -1   3      186.39      185.12     13.81 o 
  -2  -1   3       74.50       87.58      8.32 o 
  -1  -1   3     1507.21     1513.99     26.71 o 
   0  -1   3      142.61      139.40      5.98 o 
   1  -1   3    18646.66    18358.35     90.10 o 
   2  -1   3      118.46      127.90     10.33 o 
   3  -1   3       28.03       34.77      6.95 o 
   4  -1   3      881.54      907.56     31.21 o 
   5  -1   3       19.34       28.96      9.24 o 
   6  -1   3       18.05        9.70     10.45 o 
   7  -1   3        0.99        6.53     10.27 o 
  -8   0   3       14.88        2.02     10.74 o 
  -7   0   3        1.04       10.11     11.03 o 
  -6   0   3        8.31       11.94     11.94 o 
  -5   0   3      563.21      556.77     27.76 o 
  -4   0   3       31.08       35.45      7.44 o 
  -3   0   3      364.86      365.03     16.94 o 
  -2   0   3     5364.78     5495.27     50.14 o 
  -1   0   3      341.75      340.58     13.30 o 
   0   0   3       69.08       67.69      4.19 o 
   1   0   3      523.83      503.61     13.02 o 
   2   0   3      221.26      215.54     13.01 o 
   3   0   3        0.03        0.36      5.28 o 
   4   0   3      166.08      175.50     15.00 o 
   5   0   3        1.34        7.38      6.39 o 
   6   0   3       24.50       16.35      9.42 o 
   7   0   3       84.00       76.09     14.70 o 
   8   0   3        1.46        2.29     10.85 o 
  -8   1   3        1.53        4.34     10.25 o 
  -7   1   3       77.92       55.34     15.01 o 
  -6   1   3      103.04       98.44     13.63 o 
  -5   1   3      119.67      134.89     16.29 o 
  -4   1   3       32.64       17.97      8.11 o 
  -3   1   3      470.11      459.87     19.42 o 
  -2   1   3      329.20      333.96     14.09 o 
  -1   1   3     7964.12     7971.87     52.74 o 
   0   1   3     3059.13     3086.60     19.28 o 
   1   1   3       13.20       18.16      4.32 o 
   2   1   3      170.54      169.13      9.38 o 
   3   1   3      240.94      265.02     13.81 o 
   4   1   3     1180.57     1251.72     36.36 o 
   5   1   3      132.37      153.63     15.16 o 
   6   1   3       13.61       12.61     10.81 o 
   7   1   3        0.49        8.33     11.03 o 
   8   1   3       11.49       22.19     10.55 o 
  -7   2   3       38.43       54.24     12.43 o 
  -6   2   3        2.30        3.85     10.83 o 
  -5   2   3       94.41       91.75     13.57 o 
  -4   2   3       88.60       94.61     10.76 o 
  -3   2   3      987.58     1044.04     32.59 o 
  -2   2   3     1736.35     1662.78     32.48 o 
  -1   2   3      411.94      413.66     11.47 o 
   0   2   3       72.89       67.90      5.31 o 
   1   2   3     1291.73     1260.82     20.60 o 
   2   2   3      170.01      173.41     10.32 o 
   3   2   3      101.64      104.37      9.47 o 
   4   2   3        0.87        0.98      5.08 o 
   5   2   3      421.87      383.24     22.70 o 
   6   2   3       20.50       35.97      8.51 o 
   7   2   3      187.63      180.55     23.19 o 
   8   2   3       28.34       12.16     14.10 o 
  -7   3   3        1.92       15.38      8.82 o 
  -6   3   3       49.74       32.09     11.64 o 
  -5   3   3       15.95       10.21      8.31 o 
  -4   3   3       10.79       17.03      6.32 o 
  -3   3   3       63.93       54.91     11.36 o 
  -2   3   3       41.68       58.27      9.03 o 
  -1   3   3      314.67      323.99     14.48 o 
   0   3   3        3.25        3.61      5.91 o 
   1   3   3      150.05      156.74     10.97 o 
   2   3   3      140.50      126.20      7.97 o 
   3   3   3      559.23      534.03     22.34 o 
   4   3   3      385.94      377.48     18.43 o 
   5   3   3       11.64        9.44      6.60 o 
   6   3   3      223.04      232.67     21.67 o 
   7   3   3        2.20        0.00      7.70 o 
   8   3   3        7.64        8.88      8.00 o 
  -7   4   3        8.41        3.57      8.44 o 
  -6   4   3        2.33        9.38      8.98 o 
  -5   4   3       29.03       42.11      9.41 o 
  -4   4   3        8.78        6.15      9.24 o 
  -3   4   3        3.17        8.69      8.69 o 
  -2   4   3      167.96      180.31     14.23 o 
  -1   4   3     1286.65     1314.22     23.08 o 
   0   4   3     1103.83     1061.50     23.21 o 
   1   4   3      109.27       97.58      6.83 o 
   2   4   3      377.17      373.06     15.84 o 
   3   4   3      860.03      884.34     21.54 o 
   4   4   3       42.11       40.70      6.56 o 
   5   4   3       27.32       24.41      8.66 o 
   6   4   3       87.23      113.66     16.40 o 
   7   4   3       13.24        5.81     11.15 o 
   8   4   3       36.37       40.63     10.63 o 
  -6   5   3        9.10        1.79      6.81 o 
  -5   5   3       75.92       49.62     13.66 o 
  -4   5   3       17.14       11.96      9.44 o 
  -3   5   3       22.90       25.79      8.19 o 
  -2   5   3      120.66      105.14     12.06 o 
  -1   5   3        0.03        5.97      5.72 o 
   0   5   3       16.03       10.99      2.47 o 
   1   5   3        3.41       14.47      6.53 o 
   2   5   3       34.78       38.91      5.47 o 
   3   5   3        3.28        7.54      5.94 o 
   4   5   3      240.06      223.06     17.20 o 
   5   5   3        2.80        3.08      6.38 o 
   6   5   3       41.36       35.45     13.70 o 
   7   5   3        9.59        4.10      7.96 o 
   8   5   3        1.00        9.45      9.45 o 
  -5   6   3        3.94        5.60      7.73 o 
  -4   6   3        0.43        1.76      7.26 o 
  -3   6   3       37.62       46.82      7.61 o 
  -2   6   3       25.09       20.66     11.70 o 
  -1   6   3       83.79       84.90     12.78 o 
   0   6   3      533.49      575.83     38.96 o 
   1   6   3      165.14      138.83     14.02 o 
   2   6   3       72.26       79.10      9.33 o 
   3   6   3      359.47      370.33     23.96 o 
   4   6   3       13.37        8.80      8.56 o 
   5   6   3       60.48       64.64     11.88 o 
   6   6   3        1.94        1.86      8.16 o 
   7   6   3       20.41       14.34      7.94 o 
   8   6   3        0.49        6.25      9.78 o 
  -5   7   3        1.07        3.76      6.32 o 
  -4   7   3       15.32       17.58      8.17 o 
  -3   7   3        4.68        7.78     10.08 o 
  -2   7   3        6.57        7.38      8.87 o 
  -1   7   3        6.55        3.61      9.29 o 
   0   7   3        6.03       16.36     20.33 o 
   1   7   3      137.56      136.00      9.97 o 
   2   7   3       19.99       15.34      8.66 o 
   3   7   3       12.11       11.77      2.15 o 
   4   7   3      124.00      145.79     15.85 o 
   5   7   3       56.10       67.02     13.44 o 
   6   7   3       21.18       25.67      9.99 o 
   7   7   3       37.57       35.29     13.65 o 
  -4   8   3        0.76        5.95      8.11 o 
  -3   8   3        0.23        4.02      9.51 o 
  -2   8   3        0.82       12.44      6.34 o 
  -1   8   3        0.16       10.08      7.56 o 
   0   8   3       20.73       10.51      7.60 o 
   1   8   3       52.84       56.31     10.85 o 
   2   8   3      193.17      227.01     17.50 o 
   3   8   3      379.76      340.87     27.78 o 
   4   8   3        7.12        3.80     10.69 o 
   5   8   3        7.48        5.96      8.25 o 
   6   8   3       42.49       30.88     11.66 o 
   7   8   3       13.33       27.07      6.81 o 
  -2   9   3        1.26       12.97      8.29 o 
  -1   9   3        7.38        0.00      9.63 o 
   0   9   3        4.78       16.23      5.64 o 
   1   9   3        0.06       10.78     10.78 o 
   2   9   3        3.48       12.40      9.00 o 
   3   9   3        0.27       16.27      8.25 o 
   4   9   3       21.75        6.13      9.54 o 
   5   9   3        0.13        6.24      5.60 o 
   6   9   3        7.25        6.34      9.71 o 
  -1  10   3        0.16       12.09     12.09 o 
   0  10   3        0.27        0.26     11.69 o 
   1  10   3        5.23        6.90     10.81 o 
   2  10   3       18.26       24.26     10.78 o 
   3  10   3       14.15       15.22      8.48 o 
   4  10   3        1.14        8.50      7.67 o 
   5  10   3       13.16       14.66      6.75 o 
  -4  -9   4        0.09       12.40     12.40 o 
  -3  -9   4        0.19       10.00      9.07 o 
  -2  -9   4        2.64        2.72      8.43 o 
  -1  -9   4        0.32        0.00     10.22 o 
   0  -9   4        3.57        3.86      7.56 o 
  -5  -8   4        4.26        8.24      8.24 o 
  -4  -8   4        5.52       18.13      7.66 o 
  -3  -8   4        0.79        7.12     11.19 o 
  -2  -8   4        8.33       10.04      8.95 o 
  -1  -8   4        6.62        5.32      6.44 o 
   0  -8   4        0.03        4.96      6.75 o 
   1  -8   4        0.63        4.89     10.26 o 
   2  -8   4        1.51        7.17      6.50 o 
  -6  -7   4        7.38       11.91      7.50 o 
  -5  -7   4        1.63        6.16      9.69 o 
  -4  -7   4        6.19       14.85      9.50 o 
  -3  -7   4        0.00        4.21      8.68 o 
  -2  -7   4        7.99        4.48      8.94 o 
  -1  -7   4        0.83        7.00     11.96 o 
   0  -7   4        0.25        0.59      7.27 o 
   1  -7   4        8.93        2.38      9.01 o 
   2  -7   4        1.22        4.77      7.78 o 
   3  -7   4        2.90        7.17      8.34 o 
  -7  -6   4        5.24        7.34      8.56 o 
  -6  -6   4        0.00        0.37      5.11 o 
  -5  -6   4        0.90        5.69      9.79 o 
  -4  -6   4       11.38        9.37     10.84 o 
  -3  -6   4        5.65       18.62      8.91 o 
  -2  -6   4       54.63       50.91      9.68 o 
  -1  -6   4       73.83       83.95     13.03 o 
   0  -6   4       27.24       17.76      7.74 o 
   1  -6   4        5.29        8.18      8.45 o 
   2  -6   4        0.52       10.05     10.05 o 
   3  -6   4        2.38        0.00      7.06 o 
   4  -6   4        0.12        4.66      7.91 o 
  -7  -5   4       20.30       13.01      7.35 o 
  -6  -5   4       21.92       29.72     10.47 o 
  -5  -5   4       79.42       88.29     13.66 o 
  -4  -5   4      129.98      149.36     15.43 o 
  -3  -5   4       16.72       15.86      7.42 o 
  -2  -5   4       85.52      116.09     15.74 o 
  -1  -5   4        5.19       17.56      6.96 o 
   0  -5   4       34.21       48.56     11.25 o 
   1  -5   4       52.21       66.60      8.89 o 
   2  -5   4       11.74        5.59      8.52 o 
   3  -5   4        0.06        8.09      8.61 o 
   4  -5   4        0.32        8.74      7.99 o 
   5  -5   4        5.10        0.00     12.58 o 
  -8  -4   4       14.80       20.45      9.02 o 
  -7  -4   4       14.68        9.47      8.27 o 
  -6  -4   4        2.32        5.34      7.34 o 
  -5  -4   4       12.95        4.93      9.16 o 
  -4  -4   4       14.43        4.36      9.45 o 
  -3  -4   4        1.38        3.97      6.94 o 
  -2  -4   4      189.32      159.00     14.26 o 
  -1  -4   4       80.70      114.98     13.44 o 
   0  -4   4       89.92       79.02      7.74 o 
   1  -4   4        9.44       13.51      9.88 o 
   2  -4   4        8.03        3.13      7.81 o 
   3  -4   4        6.35        3.66      7.04 o 
   4  -4   4        3.99        2.05     11.05 o 
   5  -4   4        6.99       17.86      7.58 o 
   6  -4   4        5.76       10.29     10.29 o 
  -8  -3   4        4.18       13.61      7.72 o 
  -7  -3   4        1.84        1.92      7.69 o 
  -6  -3   4       59.52       65.68     12.48 o 
  -5  -3   4      141.56      166.12     16.03 o 
  -4  -3   4      181.37      176.75     15.47 o 
  -3  -3   4      141.90      151.65     11.40 o 
  -2  -3   4        0.29        1.11      1.83 o 
  -1  -3   4      126.83      122.00      9.50 o 
   0  -3   4       60.34       68.63     13.30 o 
   1  -3   4     1295.17     1369.76     37.80 o 
   2  -3   4      133.82      114.01     13.00 o 
   3  -3   4       19.36       23.68      7.89 o 
   4  -3   4       46.64       33.63     11.04 o 
   5  -3   4        1.09        6.04     13.09 o 
   6  -3   4        3.48        2.34     10.10 o 
  -8  -2   4       49.80       62.00     14.01 o 
  -7  -2   4       20.39       11.70     11.48 o 
  -6  -2   4      161.24      187.97     18.47 o 
  -5  -2   4       19.31       22.57      9.71 o 
  -4  -2   4        0.57        1.21      4.85 o 
  -3  -2   4        0.94        5.05      5.77 o 
  -2  -2   4        5.75        0.96      5.27 o 
  -1  -2   4        0.59        7.00      5.31 o 
   0  -2   4       40.64       42.51      6.22 o 
   1  -2   4       61.69       69.42      8.71 o 
   2  -2   4     2240.37     2114.82     42.74 o 
   3  -2   4       29.25       26.02      7.36 o 
   4  -2   4        6.98        1.51      7.80 o 
   5  -2   4        9.57        1.77      7.33 o 
   6  -2   4        9.25       14.85      8.27 o 
   7  -2   4        6.08        6.76     12.65 o 
  -8  -1   4       25.95       28.72      8.20 o 
  -7  -1   4        4.82        7.77      7.11 o 
  -6  -1   4       55.07       36.24     11.76 o 
  -5  -1   4      276.41      269.11     18.15 o 
  -4  -1   4        0.03        1.18      7.35 o 
  -3  -1   4     2361.74     2397.03     43.27 o 
  -2  -1   4     1924.88     1833.12     37.87 o 
  -1  -1   4      686.05      700.25     19.50 o 
   0  -1   4     1002.90      978.65     15.77 o 
   1  -1   4        0.00        5.96      3.90 o 
   2  -1   4      259.02      248.75     12.47 o 
   3  -1   4       49.05       55.39      9.75 o 
   4  -1   4        4.42        8.11      5.90 o 
   5  -1   4       90.41       99.20     14.81 o 
   6  -1   4       22.89       32.12     10.62 o 
   7  -1   4        6.15       13.47     13.47 o 
  -8   0   4        0.04        0.00      6.59 o 
  -7   0   4       61.77       40.88     13.01 o 
  -6   0   4       71.09       56.81     15.34 o 
  -5   0   4      225.79      221.10     17.65 o 
  -4   0   4      427.77      440.98     20.60 o 
  -3   0   4     1913.73     2008.69     37.90 o 
  -2   0   4      472.82      472.53     16.62 o 
  -1   0   4       44.06       37.87      6.08 o 
   0   0   4      121.86      123.03      6.95 o 
   1   0   4      231.72      259.11     11.49 o 
   2   0   4     2842.54     2781.10     40.29 o 
   3   0   4      355.63      385.93     17.86 o 
   4   0   4        0.04        8.06      8.06 o 
   5   0   4      414.90      447.48     25.15 o 
   6   0   4        5.09        3.76      8.01 o 
   7   0   4       28.00        6.60     12.03 o 
   8   0   4       19.77        2.24     12.23 o 
  -8   1   4        7.25       17.27      8.63 o 
  -7   1   4       24.82       38.70     11.65 o 
  -6   1   4       53.23       61.46     16.05 o 
  -5   1   4      152.32      166.46     17.69 o 
  -4   1   4       21.66       19.56      2.81 o 
  -3   1   4       93.19       94.92      9.54 o 
  -2   1   4     3317.32     3261.86     43.02 o 
  -1   1   4     1465.21     1410.73     24.67 o 
   0   1   4      103.46      100.98      4.99 o 
   1   1   4        6.36        3.25      3.90 o 
   2   1   4      135.84      140.24      9.01 o 
   3   1   4       13.25       12.97      2.25 o 
   4   1   4        1.36        5.78      6.26 o 
   5   1   4       71.02       67.29     11.13 o 
   6   1   4       30.34       24.26      9.29 o 
   7   1   4       51.31       43.70     12.16 o 
   8   1   4        2.58        9.17     11.57 o 
  -7   2   4        1.72        0.00      9.42 o 
  -6   2   4       40.08       55.55      9.59 o 
  -5   2   4        4.93       13.56      6.91 o 
  -4   2   4        3.41        0.00      7.37 o 
  -3   2   4       34.05       31.11      8.86 o 
  -2   2   4      373.09      395.21     20.14 o 
  -1   2   4      688.02      723.21     19.52 o 
   0   2   4       11.24        8.30      2.52 o 
   1   2   4      615.35      591.68     14.78 o 
   2   2   4     1509.24     1446.38     27.78 o 
   3   2   4     1350.25     1393.38     31.67 o 
   4   2   4      101.24       96.16     11.62 o 
   5   2   4      191.12      210.30     20.06 o 
   6   2   4      216.89      233.58     23.13 o 
   7   2   4        3.04        6.67      8.98 o 
   8   2   4       19.57        7.11     15.15 o 
  -7   3   4        5.07        0.00     10.80 o 
  -6   3   4        0.23       13.79      7.68 o 
  -5   3   4      103.84       84.43     13.42 o 
  -4   3   4        1.92        0.20      5.99 o 
  -3   3   4        9.10        2.47      7.16 o 
  -2   3   4       40.61       46.85      9.18 o 
  -1   3   4        0.77        1.18      6.36 o 
   0   3   4       16.24       13.18      3.43 o 
   1   3   4      498.18      541.32     16.79 o 
   2   3   4       13.56       19.10      8.26 o 
   3   3   4        0.47        0.47      5.42 o 
   4   3   4      386.56      363.18     21.06 o 
   5   3   4        0.70        1.28      5.60 o 
   6   3   4       28.20       35.91     11.97 o 
   7   3   4        1.10        4.54     11.48 o 
   8   3   4       35.45       20.28     14.01 o 
  -7   4   4        3.85        7.27      7.76 o 
  -6   4   4       11.24       15.23      7.72 o 
  -5   4   4       48.45       28.95     10.26 o 
  -4   4   4        6.29       14.44      7.45 o 
  -3   4   4      370.96      388.29     17.61 o 
  -2   4   4      744.54      767.69     27.77 o 
  -1   4   4        4.63        6.74      5.54 o 
   0   4   4     1632.53     1615.51     22.86 o 
   1   4   4      706.70      705.50     16.25 o 
   2   4   4       13.37       13.02      2.19 o 
   3   4   4       21.65       17.90      3.78 o 
   4   4   4      265.90      277.33     17.05 o 
   5   4   4       64.69       62.20     10.06 o 
   6   4   4       56.52       35.51     11.26 o 
   7   4   4        0.04        0.00      7.94 o 
   8   4   4       24.25       13.50     12.17 o 
  -6   5   4        3.37        1.80      9.18 o 
  -5   5   4        3.82        3.59      9.71 o 
  -4   5   4       65.63       75.21     11.32 o 
  -3   5   4        7.45        1.45      6.04 o 
  -2   5   4        1.27        6.64      3.94 o 
  -1   5   4       38.62       28.49      8.17 o 
   0   5   4      219.65      207.88     13.45 o 
   1   5   4       50.96       41.70      8.53 o 
   2   5   4        0.75        2.03      5.88 o 
   3   5   4        1.20        1.19      8.19 o 
   4   5   4      161.08      138.73     13.92 o 
   5   5   4       91.74      103.90     12.30 o 
   6   5   4       10.16       12.58      8.07 o 
   7   5   4       39.86       30.71     11.45 o 
   8   5   4        9.12        8.71      9.95 o 
  -5   6   4       12.55       22.51      8.27 o 
  -4   6   4       54.95       50.15     11.62 o 
  -3   6   4        8.83       10.42      6.63 o 
  -2   6   4       43.63       44.54     11.87 o 
  -1   6   4        0.06        0.02      7.35 o 
   0   6   4      129.25      129.04      7.71 o 
   1   6   4      159.45      133.03     14.31 o 
   2   6   4       21.36       18.05      2.99 o 
   3   6   4      722.26      687.21     28.69 o 
   4   6   4        2.29        4.49      8.26 o 
   5   6   4        1.16        1.20      6.63 o 
   6   6   4        1.67       18.88      8.86 o 
   7   6   4        0.31        6.18     11.47 o 
   8   6   4        0.03        2.15      7.84 o 
  -5   7   4        2.37        7.45      8.46 o 
  -4   7   4        0.24        7.69      9.92 o 
  -3   7   4       35.05       44.03     14.52 o 
  -2   7   4        0.59        1.95      6.83 o 
  -1   7   4        2.51        1.79      6.90 o 
   0   7   4       25.17       21.96      6.51 o 
   1   7   4      123.33      128.31     12.12 o 
   2   7   4       29.42       25.74      9.32 o 
   3   7   4       68.07       93.40     15.69 o 
   4   7   4      269.89      268.53     23.18 o 
   5   7   4        1.55        3.76      9.64 o 
   6   7   4      115.25       85.05     16.33 o 
   7   7   4       52.10       43.92     14.08 o 
  -4   8   4        2.13        9.64      8.39 o 
  -3   8   4        6.98        8.54      2.54 o 
  -2   8   4        0.87        8.14      7.21 o 
  -1   8   4       15.56        7.99     11.99 o 
   0   8   4       18.06       17.25      5.76 o 
   1   8   4       52.74       42.80     14.60 o 
   2   8   4       57.91       58.09     10.65 o 
   3   8   4       94.77      119.40     16.50 o 
   4   8   4       12.90       13.26      6.16 o 
   5   8   4        6.17        3.90      9.39 o 
   6   8   4        0.62        0.00      7.79 o 
   7   8   4        0.84        0.50      4.69 o 
  -3   9   4       12.07       26.26     10.94 o 
  -2   9   4        0.58        6.34      9.93 o 
  -1   9   4        0.17       12.14     12.14 o 
   0   9   4        5.94       10.52      8.50 o 
   1   9   4        7.44        4.25     10.75 o 
   2   9   4       59.36       91.31     14.58 o 
   3   9   4       12.48        6.14     10.39 o 
   4   9   4       33.34        8.20     12.98 o 
   5   9   4        1.09        4.11      8.44 o 
   6   9   4        8.70        1.99      7.78 o 
  -1  10   4        1.05       10.46     10.46 o 
   0  10   4        0.83        0.00      5.10 o 
   1  10   4        1.23        2.31      9.01 o 
   2  10   4        2.42        9.95      9.95 o 
   3  10   4        3.29        8.77      9.20 o 
   4  10   4        2.15        8.58      9.00 o 
   5  10   4        7.76        8.39      9.95 o 
  -5  -8   5        4.07        4.28      8.56 o 
  -4  -8   5        0.17        0.00      8.65 o 
  -3  -8   5        4.09        9.78     10.27 o 
  -2  -8   5        2.79        4.98      7.34 o 
  -1  -8   5        2.62        0.00     14.34 o 
   0  -8   5        4.16       10.35      5.79 o 
   1  -8   5        1.36        4.94      8.46 o 
  -6  -7   5        4.31       11.74      8.62 o 
  -5  -7   5        1.04        2.12      8.93 o 
  -4  -7   5       32.22       19.44     13.03 o 
  -3  -7   5        0.03        6.70      9.28 o 
  -2  -7   5        7.64        4.68      9.91 o 
  -1  -7   5        1.21        2.30     12.10 o 
   0  -7   5        0.87        1.24      8.34 o 
   1  -7   5        0.16        4.70     10.17 o 
   2  -7   5        5.07        5.26      1.81 o 
   3  -7   5        4.32        2.44     11.99 o 
  -7  -6   5        0.46        7.39      9.74 o 
  -6  -6   5        3.16        3.98      9.35 o 
  -5  -6   5       19.22       37.60      9.85 o 
  -4  -6   5        1.51       11.95      7.56 o 
  -3  -6   5        7.26        6.00      9.13 o 
  -2  -6   5       23.76       33.01      4.84 o 
  -1  -6   5       98.76      119.49     21.77 o 
   0  -6   5       54.93       57.53      8.46 o 
   1  -6   5        2.15        0.79      7.08 o 
   2  -6   5        1.97        4.46     10.74 o 
   3  -6   5        0.68       13.82     11.36 o 
   4  -6   5        0.36        4.71      8.52 o 
  -7  -5   5       11.66        1.84      8.29 o 
  -6  -5   5       28.32       38.46     10.56 o 
  -5  -5   5       37.61       42.75     11.55 o 
  -4  -5   5      164.24      198.69     21.65 o 
  -3  -5   5       45.28       56.56     12.91 o 
  -2  -5   5       21.76       30.54     10.00 o 
  -1  -5   5        5.20        3.40      8.19 o 
   0  -5   5        0.01        0.78      5.87 o 
   1  -5   5        7.58        1.91     10.10 o 
   2  -5   5        8.01       13.91     10.71 o 
   3  -5   5        6.16       17.15     10.91 o 
   4  -5   5        0.08        2.20     10.30 o 
   5  -5   5        5.43       14.11      7.27 o 
  -7  -4   5        1.68        0.00      8.57 o 
  -6  -4   5       44.79       37.80     14.01 o 
  -5  -4   5       83.92       76.78     16.11 o 
  -4  -4   5       68.86       54.17     12.06 o 
  -3  -4   5       10.74        3.04      7.85 o 
  -2  -4   5        5.53        7.04      7.56 o 
  -1  -4   5      423.12      411.24     24.86 o 
   0  -4   5        0.57        2.83      6.44 o 
   1  -4   5       15.09       13.52      9.01 o 
   2  -4   5      526.08      569.14     31.72 o 
   3  -4   5       79.44       56.42     17.05 o 
   4  -4   5       33.24       37.01      6.26 o 
   5  -4   5        1.82        9.10     10.53 o 
   6  -4   5        1.43        6.93      9.46 o 
  -8  -3   5       29.41       23.89     11.58 o 
  -7  -3   5        5.34        0.00      7.66 o 
  -6  -3   5       11.74       22.31      8.13 o 
  -5  -3   5       27.90       26.71     10.19 o 
  -4  -3   5       54.65       64.02     11.61 o 
  -3  -3   5      267.70      278.09     18.46 o 
  -2  -3   5      530.81      538.30     18.69 o 
  -1  -3   5       54.49       40.58     11.35 o 
   0  -3   5      220.42      196.45     30.59 o 
   1  -3   5       50.93       48.51     10.67 o 
   2  -3   5        3.84        2.81      7.92 o 
   3  -3   5       62.61       54.38      9.56 o 
   4  -3   5       50.97       22.44     13.14 o 
   5  -3   5        4.41       10.97     10.97 o 
   6  -3   5       14.79        4.57     13.48 o 
  -8  -2   5        0.00        0.41      6.87 o 
  -7  -2   5       18.61        3.99     10.40 o 
  -6  -2   5       60.71       70.24     12.42 o 
  -5  -2   5        7.42       16.01      7.63 o 
  -4  -2   5       40.44       41.29      8.89 o 
  -3  -2   5      135.68      116.77     14.07 o 
  -2  -2   5      184.55      176.67     12.84 o 
  -1  -2   5       86.71       72.59      9.23 o 
   0  -2   5        1.86        6.38      3.28 o 
   1  -2   5        0.36       10.69      6.07 o 
   2  -2   5     3153.95     3179.95     58.50 o 
   3  -2   5       98.44       83.36     11.30 o 
   4  -2   5       14.34        4.85     12.25 o 
   5  -2   5      133.61      123.05     20.00 o 
   6  -2   5        0.01        4.32      7.43 o 
   7  -2   5        1.34       15.82      8.86 o 
  -8  -1   5        0.02        4.30      9.97 o 
  -7  -1   5       19.68        4.05      8.33 o 
  -6  -1   5       45.77       47.52     11.04 o 
  -5  -1   5       40.10       45.02     11.25 o 
  -4  -1   5      287.40      273.88     18.52 o 
  -3  -1   5      274.49      280.24     16.89 o 
  -2  -1   5      952.61      946.14     24.81 o 
  -1  -1   5      149.29      150.87     10.93 o 
   0  -1   5        5.00        8.99      2.60 o 
   1  -1   5      212.71      242.60     13.87 o 
   2  -1   5      757.53      751.92     24.98 o 
   3  -1   5       15.50        0.00      7.82 o 
   4  -1   5       84.57       79.17     12.56 o 
   5  -1   5        2.99        8.88      8.63 o 
   6  -1   5        3.28        1.97      9.37 o 
   7  -1   5       26.01       17.93      8.97 o 
  -8   0   5        0.62        0.00     10.67 o 
  -7   0   5        6.57        2.06     10.52 o 
  -6   0   5       62.69       57.76     12.37 o 
  -5   0   5      129.88       94.43     16.10 o 
  -4   0   5       18.46       19.81      8.35 o 
  -3   0   5      184.04      193.77     15.34 o 
  -2   0   5       96.30       82.74      8.94 o 
  -1   0   5      811.97      782.84     20.78 o 
   0   0   5      342.99      359.94     10.80 o 
   1   0   5      526.65      488.44     16.87 o 
   2   0   5       77.08       79.37      6.48 o 
   3   0   5       11.29       14.18      8.62 o 
   4   0   5       62.36       65.21     10.70 o 
   5   0   5      332.29      320.23     22.72 o 
   6   0   5       61.71       95.68     13.88 o 
   7   0   5        0.29       11.05     11.05 o 
  -7   1   5       17.65        2.08      9.48 o 
  -6   1   5       26.25       35.49     11.49 o 
  -5   1   5       47.30       51.08     10.37 o 
  -4   1   5      119.21      128.66     15.50 o 
  -3   1   5      334.65      341.94     18.38 o 
  -2   1   5     1117.32     1099.82     27.21 o 
  -1   1   5      772.01      780.16     20.46 o 
   0   1   5      177.60      172.49      6.92 o 
   1   1   5      252.81      245.11     11.39 o 
   2   1   5        6.48        4.90      4.90 o 
   3   1   5       45.35       44.00      6.71 o 
   4   1   5       78.40       97.95     11.91 o 
   5   1   5       16.40        9.37      8.35 o 
   6   1   5       30.77       13.58      9.74 o 
   7   1   5        0.01        4.42      7.60 o 
   8   1   5       65.17       46.25     17.21 o 
  -7   2   5        9.95       21.85      9.27 o 
  -6   2   5       23.27        8.17     11.40 o 
  -5   2   5      215.14      248.22     20.41 o 
  -4   2   5       15.25        2.82      8.20 o 
  -3   2   5      176.91      173.18     13.39 o 
  -2   2   5     1549.36     1649.12     35.28 o 
  -1   2   5       35.67       50.95      6.68 o 
   0   2   5      162.37      173.86      7.29 o 
   1   2   5       30.52       32.80      5.28 o 
   2   2   5        2.06        2.93      4.05 o 
   3   2   5       20.80       21.30      4.45 o 
   4   2   5      663.29      700.26     28.76 o 
   5   2   5        6.85        7.67      7.42 o 
   6   2   5        2.19        0.00      8.27 o 
   7   2   5       23.68       41.54     11.94 o 
   8   2   5       11.05       23.31      8.44 o 
  -7   3   5        5.21        4.14      9.45 o 
  -6   3   5        0.79        0.00      7.85 o 
  -5   3   5        4.53        7.49      9.74 o 
  -4   3   5       74.95       79.55     10.98 o 
  -3   3   5      127.34      125.05     12.37 o 
  -2   3   5       52.30       50.24      7.14 o 
  -1   3   5      426.46      407.40     16.28 o 
   0   3   5      313.79      319.16     10.39 o 
   1   3   5      538.50      555.76     18.65 o 
   2   3   5      476.42      499.58     14.47 o 
   3   3   5       79.53       78.35     11.81 o 
   4   3   5        7.71        9.89      2.77 o 
   5   3   5       61.79       65.95     12.76 o 
   6   3   5        1.18        7.99     10.20 o 
   7   3   5       16.81        7.08      9.81 o 
   8   3   5        0.01        5.23     10.47 o 
  -6   4   5        1.17        6.01      9.33 o 
  -5   4   5       27.49       24.48     12.58 o 
  -4   4   5      184.01      186.87     17.98 o 
  -3   4   5        9.47        5.75      5.25 o 
  -2   4   5       47.53       39.50      8.94 o 
  -1   4   5        0.86        0.98      3.92 o 
   0   4   5       36.54       35.06      5.35 o 
   1   4   5      831.29      870.26     19.95 o 
   2   4   5       17.98       17.80      2.49 o 
   3   4   5       90.99       87.63     10.40 o 
   4   4   5        0.59        2.41      5.80 o 
   5   4   5       55.25       63.32     10.38 o 
   6   4   5       18.26        7.81     10.94 o 
   7   4   5       72.48       69.63     13.13 o 
   8   4   5        1.12        7.38     12.86 o 
  -6   5   5        6.86        7.64      8.91 o 
  -5   5   5       13.00        9.41     10.48 o 
  -4   5   5        3.94       17.81      8.44 o 
  -3   5   5        0.89        1.47      7.59 o 
  -2   5   5       44.39       53.07      8.22 o 
  -1   5   5        1.34        2.49      4.25 o 
   0   5   5      521.07      531.80     23.37 o 
   1   5   5     1412.67     1446.71     37.52 o 
   2   5   5        1.77        3.63      8.92 o 
   3   5   5      144.30      131.67     15.51 o 
   4   5   5      492.87      507.96     25.40 o 
   5   5   5        3.26       12.89      7.30 o 
   6   5   5      134.20      109.80     15.93 o 
   7   5   5       20.74       10.69      9.26 o 
   8   5   5       17.48        9.05      9.70 o 
  -5   6   5        0.01        7.52      9.06 o 
  -4   6   5       13.60        7.48      7.92 o 
  -3   6   5       29.55       22.83     10.46 o 
  -2   6   5        1.57        0.00      7.20 o 
  -1   6   5       36.47       28.22      7.37 o 
   0   6   5       30.69       34.96      4.86 o 
   1   6   5       66.29       63.89      9.44 o 
   2   6   5      150.07      158.62     10.42 o 
   3   6   5        7.91       13.47      8.27 o 
   4   6   5      113.66       96.00     14.29 o 
   5   6   5      148.94      143.49     14.12 o 
   6   6   5       84.22       52.21     13.93 o 
   7   6   5       11.04       10.53      9.19 o 
   8   6   5       27.37       28.30      9.76 o 
  -5   7   5        2.36        3.70      8.74 o 
  -4   7   5       15.73        7.66     11.89 o 
  -3   7   5       14.76       21.05     10.18 o 
  -2   7   5        1.27        9.25      6.81 o 
  -1   7   5       30.09       12.23     10.45 o 
   0   7   5       11.11        5.20      6.94 o 
   1   7   5       15.26       11.52      1.81 o 
   2   7   5       50.82       54.79     10.03 o 
   3   7   5      175.85      189.02     18.59 o 
   4   7   5      484.72      524.26     28.74 o 
   5   7   5       40.70       57.41     10.16 o 
   6   7   5        5.51       18.03      8.22 o 
   7   7   5       47.17       61.73     10.45 o 
  -4   8   5        5.14       10.63     10.63 o 
  -3   8   5        1.02        0.00      9.98 o 
  -2   8   5       21.63       20.38     11.57 o 
  -1   8   5        3.50        0.00      9.95 o 
   0   8   5       14.32        1.47      9.91 o 
   1   8   5        0.11        7.39      7.90 o 
   2   8   5       14.09        3.72      8.67 o 
   3   8   5        0.62        7.27      6.55 o 
   4   8   5        2.88       11.39      8.30 o 
   5   8   5       10.19        3.91      8.04 o 
   6   8   5        0.67        9.34      9.34 o 
   7   8   5        0.01        7.07      7.07 o 
  -3   9   5        4.05       11.95      6.15 o 
  -2   9   5        2.11       14.70     10.50 o 
  -1   9   5        0.71        4.42      7.21 o 
   0   9   5        2.59        8.02      8.02 o 
   1   9   5        7.57        8.48      8.99 o 
   2   9   5       14.11       28.68     10.45 o 
   3   9   5       38.89       20.35      9.70 o 
   4   9   5       12.41       12.33      9.14 o 
   5   9   5        0.82        2.17      6.73 o 
   6   9   5       12.56        2.00     12.24 o 
  -1  10   5        0.11        8.60      8.60 o 
   0  10   5        1.02        2.42      7.72 o 
   1  10   5       10.82       11.35      9.73 o 
   2  10   5        0.07        2.27     11.80 o 
   3  10   5        0.29        4.41     10.35 o 
   4  10   5        0.86       12.85      8.22 o 
   5  10   5        1.86        2.16      7.87 o 
  -4  -8   6        0.06        2.30      9.86 o 
  -3  -8   6        7.27        4.89      9.79 o 
  -2  -8   6        1.99        5.27     10.79 o 
  -1  -8   6        6.99        5.44     13.98 o 
   0  -8   6        3.22        9.00      6.63 o 
  -5  -7   6        0.28       10.59      6.31 o 
  -4  -7   6        8.92       22.26      9.41 o 
  -3  -7   6        0.55        4.52     10.55 o 
  -2  -7   6        0.05        9.71      7.01 o 
  -1  -7   6       24.93       30.57     12.45 o 
   0  -7   6       12.05       19.49     12.37 o 
   1  -7   6        4.81       14.72      9.40 o 
   2  -7   6        5.18       14.58     10.81 o 
  -6  -6   6       15.88        7.88      8.46 o 
  -5  -6   6       45.73       26.70     15.10 o 
  -4  -6   6       68.44       93.37     16.12 o 
  -3  -6   6       45.26       41.99     14.77 o 
  -2  -6   6        0.90        8.54      9.93 o 
  -1  -6   6       98.06      103.89     19.74 o 
   0  -6   6       16.91       18.09      5.87 o 
   1  -6   6        1.39        2.16      9.75 o 
   2  -6   6       15.17        0.00     10.31 o 
   3  -6   6        0.37        4.79      7.90 o 
   4  -6   6        0.00        4.70     10.04 o 
  -7  -5   6        5.97       13.56      8.74 o 
  -6  -5   6        8.96       11.82      9.75 o 
  -5  -5   6        0.08        3.90     11.24 o 
  -4  -5   6       10.57        1.97      9.61 o 
  -3  -5   6       24.76       13.01     10.15 o 
  -2  -5   6        3.29        9.29      7.92 o 
  -1  -5   6       47.91       55.60     13.18 o 
   0  -5   6       19.94       25.10      7.78 o 
   1  -5   6       40.31       32.71      8.50 o 
   2  -5   6       43.76        6.42     17.14 o 
   3  -5   6        4.48       10.78     10.78 o 
   4  -5   6        2.30        0.00     11.45 o 
   5  -5   6        1.26        2.31      7.56 o 
  -7  -4   6        0.43        1.95      6.44 o 
  -6  -4   6        6.86        5.96     10.16 o 
  -5  -4   6       15.05       29.74      8.81 o 
  -4  -4   6       93.18       88.55     13.96 o 
  -3  -4   6      134.55      144.56     13.17 o 
  -2  -4   6       63.30       45.66     12.02 o 
  -1  -4   6      154.26      190.69     19.96 o 
   0  -4   6       21.51       17.49      8.10 o 
   1  -4   6       26.72       21.92     12.98 o 
   2  -4   6      621.64      563.93     32.40 o 
   3  -4   6        9.37        0.00     12.62 o 
   4  -4   6        1.25        4.30      9.35 o 
   5  -4   6        1.39        4.65      5.81 o 
  -7  -3   6       44.61       55.67     14.70 o 
  -6  -3   6        7.93       13.70      8.83 o 
  -5  -3   6       26.53       19.61     12.25 o 
  -4  -3   6      128.94      113.58     14.10 o 
  -3  -3   6        3.31        4.35      7.42 o 
  -2  -3   6        0.80       11.97      7.03 o 
  -1  -3   6        0.65        2.66      6.13 o 
   0  -3   6        4.23        0.70      4.54 o 
   1  -3   6       32.09       33.08      8.54 o 
   2  -3   6      300.97      317.58     22.24 o 
   3  -3   6      266.20      230.21     20.43 o 
   4  -3   6       53.13       65.84     15.49 o 
   5  -3   6       12.66       17.72      7.38 o 
   6  -3   6        3.15        2.21     11.05 o 
  -7  -2   6        3.22        8.38      8.82 o 
  -6  -2   6       19.74        9.85      9.37 o 
  -5  -2   6       79.71      101.92     14.23 o 
  -4  -2   6       12.48       12.21      2.61 o 
  -3  -2   6        7.98        2.53      5.58 o 
  -2  -2   6      582.33      601.07     26.99 o 
  -1  -2   6       57.25       59.81     10.05 o 
   0  -2   6      218.03      197.53      9.76 o 
   1  -2   6       22.82       21.58     10.04 o 
   2  -2   6      428.15      445.16     23.53 o 
   3  -2   6        8.00       16.68      9.24 o 
   4  -2   6       37.07       26.84     10.07 o 
   5  -2   6       24.26       12.38     14.39 o 
   6  -2   6        2.48       10.12     10.12 o 
  -7  -1   6        1.06        6.33      8.82 o 
  -6  -1   6       73.42       67.99     15.35 o 
  -5  -1   6      118.62       89.06     17.27 o 
  -4  -1   6      386.49      380.88     23.78 o 
  -3  -1   6      196.32      177.09     15.65 o 
  -2  -1   6      708.18      661.56     24.28 o 
  -1  -1   6      303.60      288.45     14.21 o 
   0  -1   6        0.81        4.24      7.08 o 
   1  -1   6        3.68        2.90      5.32 o 
   2  -1   6        0.71        0.98      4.65 o 
   3  -1   6      377.28      419.66     23.29 o 
   4  -1   6       18.82       14.31      8.94 o 
   5  -1   6       21.73        5.62     11.49 o 
   6  -1   6       50.37       62.64     12.47 o 
   7  -1   6        0.01        0.95      5.46 o 
  -7   0   6       17.62        6.42     13.99 o 
  -6   0   6        7.31        3.94      9.11 o 
  -5   0   6      342.84      334.42     23.77 o 
  -4   0   6        4.02        4.19      8.13 o 
  -3   0   6      291.34      300.47     18.09 o 
  -2   0   6       45.01       49.41      7.83 o 
  -1   0   6     1126.79     1053.70     27.11 o 
   0   0   6       32.42       29.36      9.84 o 
   1   0   6       49.59       43.24      6.97 o 
   2   0   6      149.35      137.01     11.34 o 
   3   0   6       38.26       46.31      9.75 o 
   4   0   6       27.48       23.19      7.56 o 
   5   0   6       44.89       54.89     13.59 o 
   6   0   6        7.61       22.88     10.05 o 
   7   0   6        0.45        6.70      9.48 o 
  -7   1   6        0.78        8.26      8.26 o 
  -6   1   6       16.70       16.51      9.51 o 
  -5   1   6       56.73       54.16     10.98 o 
  -4   1   6       13.10       11.28      6.51 o 
  -3   1   6      800.35      811.55     28.53 o 
  -2   1   6      111.16      122.91     10.51 o 
  -1   1   6     1185.61     1243.88     28.19 o 
   0   1   6     1009.77      963.90     16.84 o 
   1   1   6       48.73       37.31      6.47 o 
   2   1   6      489.00      503.16     19.56 o 
   3   1   6      182.82      181.31     13.41 o 
   4   1   6      265.38      243.02     17.68 o 
   5   1   6        2.77        3.30      6.08 o 
   6   1   6       90.65      107.68     16.97 o 
   7   1   6        6.46        8.87      9.58 o 
   8   1   6        2.20        6.84      8.09 o 
  -7   2   6       50.30       33.45     15.18 o 
  -6   2   6        0.16       10.93     10.93 o 
  -5   2   6       11.50       31.45      9.88 o 
  -4   2   6      110.52       88.83     14.50 o 
  -3   2   6       11.59        7.28      6.53 o 
  -2   2   6       85.60       74.48      8.71 o 
  -1   2   6        7.63        7.25      4.91 o 
   0   2   6       43.78       51.87      5.62 o 
   1   2   6        0.00        3.57      5.13 o 
   2   2   6      396.24      411.95     18.65 o 
   3   2   6      147.11      171.74     12.95 o 
   4   2   6        0.02        3.93      5.40 o 
   5   2   6      312.87      312.64     21.31 o 
   6   2   6        0.17       15.51      8.89 o 
   7   2   6       16.30       15.51      9.94 o 
   8   2   6        0.06       11.75     11.75 o 
  -7   3   6       13.91       12.71     10.52 o 
  -6   3   6        2.00        6.32     11.94 o 
  -5   3   6       44.97       48.22     11.42 o 
  -4   3   6        0.97        0.00      8.06 o 
  -3   3   6        0.00        5.41      6.95 o 
  -2   3   6      480.99      503.85     18.07 o 
  -1   3   6      354.60      346.67     18.27 o 
   0   3   6     1037.13     1073.58     17.01 o 
   1   3   6     3825.99     3868.57     53.50 o 
   2   3   6       65.54       61.08      8.59 o 
   3   3   6      103.39      118.27     10.65 o 
   4   3   6        1.02        1.72     10.20 o 
   5   3   6        0.02       11.73      6.67 o 
   6   3   6       21.02       22.53     10.86 o 
   7   3   6       56.22       49.61     11.02 o 
   8   3   6        0.41        2.57      7.49 o 
  -6   4   6       10.82       20.46      9.70 o 
  -5   4   6        0.04        5.95      8.08 o 
  -4   4   6       29.12       24.68      9.82 o 
  -3   4   6      177.52      187.96     12.79 o 
  -2   4   6        3.10        6.61      6.61 o 
  -1   4   6      113.85      117.98     11.99 o 
   0   4   6      180.55      167.06     10.64 o 
   1   4   6      329.22      338.39     11.99 o 
   2   4   6       35.72       38.53      6.52 o 
   3   4   6      201.50      181.47     13.97 o 
   4   4   6       31.95       26.53      7.58 o 
   5   4   6      304.37      264.54     22.49 o 
   6   4   6      185.53      172.64     20.90 o 
   7   4   6       10.33        2.40     13.88 o 
   8   4   6       25.76       31.08     13.94 o 
  -6   5   6        0.45        1.84      8.28 o 
  -5   5   6        0.05       10.42     10.42 o 
  -4   5   6       44.71       50.80      9.30 o 
  -3   5   6       26.18        6.74     11.48 o 
  -2   5   6       50.84       48.01      7.87 o 
  -1   5   6      118.70      127.85     14.23 o 
   0   5   6       46.39       43.06      6.63 o 
   1   5   6      626.95      617.12     24.78 o 
   2   5   6        6.92        5.63      5.63 o 
   3   5   6       32.50       21.28      7.17 o 
   4   5   6      779.36      817.42     35.96 o 
   5   5   6       52.24       50.18     13.17 o 
   6   5   6        6.67       14.33     10.24 o 
   7   5   6        0.16        0.00     12.43 o 
   8   5   6        0.01        2.48     12.19 o 
  -5   6   6        9.58        9.69      9.69 o 
  -4   6   6       13.22       21.09      7.10 o 
  -3   6   6       13.75        1.92      7.92 o 
  -2   6   6       87.48       83.60     16.32 o 
  -1   6   6        2.37        6.16      7.44 o 
   0   6   6      109.85      106.82      5.57 o 
   1   6   6       35.44       45.92      7.32 o 
   2   6   6        0.00        4.08      7.92 o 
   3   6   6       22.86        4.33      8.42 o 
   4   6   6       11.07       10.95      7.06 o 
   5   6   6       66.54       42.94     16.69 o 
   6   6   6       28.21        8.00     12.37 o 
   7   6   6       34.25       33.22      9.23 o 
   8   6   6       23.69       31.79      9.23 o 
  -5   7   6        0.06        5.53      5.02 o 
  -4   7   6        1.62        7.86      8.26 o 
  -3   7   6        1.15        9.75      7.25 o 
  -2   7   6        6.76       13.18     11.72 o 
  -1   7   6        1.01        8.95      9.47 o 
   0   7   6        0.09        8.72      4.91 o 
   1   7   6        0.89        0.00      7.04 o 
   2   7   6       72.20       72.04     11.80 o 
   3   7   6      173.63      202.78     17.53 o 
   4   7   6      212.15      221.32     20.10 o 
   5   7   6        3.06        9.57      8.13 o 
   6   7   6        0.21        9.96      9.96 o 
   7   7   6        7.46       13.11      8.39 o 
  -4   8   6        0.10        1.93      9.32 o 
  -3   8   6        1.78        4.14     10.56 o 
  -2   8   6       96.47       95.86     17.79 o 
  -1   8   6        1.41        7.95      8.44 o 
   0   8   6       26.16        6.60     13.93 o 
   1   8   6       80.33       73.10     16.81 o 
   2   8   6        5.73        3.73      7.69 o 
   3   8   6       54.73       55.52      9.98 o 
   4   8   6        5.05        5.73      9.07 o 
   5   8   6       18.28       24.30     11.80 o 
   6   8   6        0.02        4.16      5.47 o 
   7   8   6        7.28        2.17      9.70 o 
  -3   9   6        2.01        1.97      7.01 o 
  -2   9   6        0.96        8.36      8.99 o 
  -1   9   6        1.60        8.58      7.88 o 
   0   9   6        3.57        2.23      8.83 o 
   1   9   6        6.17        0.00     10.46 o 
   2   9   6        2.82       10.21      9.00 o 
   3   9   6       22.87       26.79      8.05 o 
   4   9   6       11.54        4.13      8.49 o 
   5   9   6        4.34       17.03      9.83 o 
   6   9   6       36.36       32.08     10.08 o 
  -1  10   6        0.31        4.49      6.33 o 
   0  10   6        0.03        5.48      5.48 o 
   1  10   6       18.43       36.62     12.97 o 
   2  10   6        0.61        2.27      9.56 o 
   3  10   6        0.39        4.42      7.96 o 
   4  10   6        1.38        8.68      7.83 o 
   5  10   6        0.60        4.35      9.10 o 
  -3  -8   7        8.03        7.71      7.22 o 
  -2  -8   7        0.52        5.21     10.43 o 
  -1  -8   7        1.32        2.68     10.50 o 
  -5  -7   7        0.83        6.37      9.84 o 
  -4  -7   7        4.62       15.82      7.25 o 
  -3  -7   7        0.00        2.42      8.73 o 
  -2  -7   7        3.14        2.61      9.93 o 
  -1  -7   7       10.63       15.91      8.23 o 
   0  -7   7       13.46        8.97      8.56 o 
   1  -7   7        5.14       15.12      9.51 o 
   2  -7   7        0.34        0.00     10.91 o 
  -6  -6   7        5.61       13.96      6.42 o 
  -5  -6   7        3.88        6.36      9.75 o 
  -4  -6   7       24.55        8.71     12.24 o 
  -3  -6   7       47.50       19.92     14.30 o 
  -2  -6   7        0.46        6.82      9.55 o 
  -1  -6   7        2.96       12.09     13.24 o 
   0  -6   7        1.93        6.06     11.96 o 
   1  -6   7       15.60        4.79     14.62 o 
   2  -6   7        8.19        4.76      9.77 o 
   3  -6   7        0.29        2.29      7.79 o 
  -6  -5   7        9.76        2.01     11.90 o 
  -5  -5   7       18.42       32.78      9.72 o 
  -4  -5   7       31.32       32.35     12.25 o 
  -3  -5   7        5.31       10.95     10.95 o 
  -2  -5   7        2.26       10.18     10.18 o 
  -1  -5   7       14.29       25.16     12.14 o 
   0  -5   7       46.76       59.65     12.61 o 
   1  -5   7       12.31        4.41     11.83 o 
   2  -5   7        0.19        2.12     10.09 o 
   3  -5   7       37.47       34.91     14.06 o 
   4  -5   7        3.70       11.92      8.71 o 
  -7  -4   7       14.37        6.06     10.41 o 
  -6  -4   7        4.38        6.08     12.39 o 
  -5  -4   7        3.37        2.71      8.78 o 
  -4  -4   7       31.96       46.96     11.80 o 
  -3  -4   7        3.25        9.43      9.43 o 
  -2  -4   7       57.16       56.35     11.70 o 
  -1  -4   7       28.34       24.77      5.66 o 
   0  -4   7       11.48        4.93      7.97 o 
   1  -4   7       14.61       14.82      8.50 o 
   2  -4   7        1.12        9.98     11.32 o 
   3  -4   7        1.27        4.19     10.21 o 
   4  -4   7        0.04        4.70      9.66 o 
   5  -4   7        0.19       15.41     15.41 o 
  -7  -3   7       18.08       12.75     11.31 o 
  -6  -3   7       48.96       41.05     10.38 o 
  -5  -3   7       94.24       99.70     15.02 o 
  -4  -3   7        4.53        0.87      8.42 o 
  -3  -3   7       21.21       16.21     10.46 o 
  -2  -3   7       89.41       91.43     14.70 o 
  -1  -3   7       20.15       15.09      7.13 o 
   0  -3   7        8.35        0.54      7.46 o 
   1  -3   7       10.32        4.82      7.22 o 
   2  -3   7        9.58        5.06      7.19 o 
   3  -3   7      221.84      254.15     23.76 o 
   4  -3   7        9.06       16.94      8.46 o 
   5  -3   7        0.43       15.86      8.90 o 
   6  -3   7        6.35       11.62      8.67 o 
  -7  -2   7        4.89        2.18      6.97 o 
  -6  -2   7        7.29        4.09     10.82 o 
  -5  -2   7       94.50       82.01     16.15 o 
  -4  -2   7      122.36      138.29     17.52 o 
  -3  -2   7        0.53        0.20      6.23 o 
  -2  -2   7       17.20       19.92      7.60 o 
  -1  -2   7      561.38      541.22     25.26 o 
   0  -2   7      122.61      125.40     10.14 o 
   1  -2   7       75.02       73.57     11.36 o 
   2  -2   7       49.52       46.65      9.33 o 
   3  -2   7        8.32       13.30      9.39 o 
   4  -2   7        0.22        5.70      6.74 o 
   5  -2   7        4.85        2.25     11.50 o 
   6  -2   7        0.83       11.43      6.85 o 
  -7  -1   7        1.39        4.51      7.44 o 
  -6  -1   7        6.45        1.96      8.86 o 
  -5  -1   7       45.00       43.82     11.46 o 
  -4  -1   7      233.94      244.01     20.53 o 
  -3  -1   7      116.58      122.19     15.07 o 
  -2  -1   7      459.30      448.95     21.18 o 
  -1  -1   7        2.59        0.71      6.67 o 
   0  -1   7      330.70      347.70     13.11 o 
   1  -1   7      169.02      141.04     12.91 o 
   2  -1   7      107.44       95.02     11.53 o 
   3  -1   7        0.99       13.26      6.89 o 
   4  -1   7       36.14       31.17     10.58 o 
   5  -1   7        0.01       10.19      8.65 o 
   6  -1   7       53.34       42.26     12.24 o 
   7  -1   7        1.29        6.93      6.09 o 
  -7   0   7       19.44       20.37     11.67 o 
  -6   0   7        0.18        6.22      7.22 o 
  -5   0   7       10.92       27.12      8.44 o 
  -4   0   7      143.85      138.47     16.54 o 
  -3   0   7      552.33      623.52     26.51 o 
  -2   0   7       19.69       15.04      6.90 o 
  -1   0   7      235.64      227.89     14.75 o 
   0   0   7      172.17      154.79      8.39 o 
   1   0   7       85.64       71.65      9.52 o 
   2   0   7       60.13       64.22      9.17 o 
   3   0   7        0.64       11.65      5.45 o 
   4   0   7        1.88        1.52      8.38 o 
   5   0   7       10.15        7.41      8.95 o 
   6   0   7        0.40        4.21      7.17 o 
   7   0   7        0.41        4.48      9.18 o 
  -7   1   7       25.92       29.81     11.38 o 
  -6   1   7        0.10        6.53      8.79 o 
  -5   1   7      143.60      132.44     17.37 o 
  -4   1   7      111.71      124.01     14.11 o 
  -3   1   7      242.76      240.58     18.47 o 
  -2   1   7        1.47        2.18      4.85 o 
  -1   1   7      645.69      670.88     22.82 o 
   0   1   7       12.17        8.31      3.75 o 
   1   1   7      135.04      147.69     11.90 o 
   2   1   7      578.76      647.77     23.73 o 
   3   1   7      139.41      153.17     13.18 o 
   4   1   7       49.39       39.15      8.17 o 
   5   1   7      146.90      146.07     16.93 o 
   6   1   7        0.43       12.46      8.97 o 
   7   1   7       28.51       27.12     12.28 o 
  -7   2   7        8.37        4.58      9.16 o 
  -6   2   7        7.29        8.68      9.19 o 
  -5   2   7       22.36       29.32      6.80 o 
  -4   2   7        1.20        8.66      8.66 o 
  -3   2   7       20.05       21.52      8.19 o 
  -2   2   7       20.73        5.44      7.17 o 
  -1   2   7       15.66       25.40      5.99 o 
   0   2   7      182.70      203.22      9.67 o 
   1   2   7      348.91      333.36     16.38 o 
   2   2   7       65.50       69.34      8.78 o 
   3   2   7      114.55       98.88     12.15 o 
   4   2   7       32.54       34.77      9.37 o 
   5   2   7       14.43       13.62      5.80 o 
   6   2   7       13.19       20.02     12.26 o 
   7   2   7        4.61        0.00     11.06 o 
  -7   3   7        1.62        2.17      8.11 o 
  -6   3   7       13.41       11.05     10.58 o 
  -5   3   7        0.00        8.20     10.26 o 
  -4   3   7      126.80      146.14     12.40 o 
  -3   3   7      216.93      205.19     20.18 o 
  -2   3   7      100.55      127.38     12.78 o 
  -1   3   7      646.90      603.31     24.33 o 
   0   3   7      143.08      145.23      6.95 o 
   1   3   7      264.85      262.66     15.34 o 
   2   3   7        2.94        5.91      6.15 o 
   3   3   7      100.76       88.73     11.03 o 
   4   3   7       49.24       34.74      8.42 o 
   5   3   7      245.91      235.86     21.61 o 
   6   3   7       10.37       20.85     11.87 o 
   7   3   7        0.24        4.76      6.01 o 
   8   3   7       15.79        7.23     11.18 o 
  -6   4   7        0.00        2.12      9.57 o 
  -5   4   7       63.37       53.36     12.31 o 
  -4   4   7        5.66        0.00      7.18 o 
  -3   4   7       15.03        6.53     10.46 o 
  -2   4   7       31.92       24.96      8.57 o 
  -1   4   7      186.19      180.96     12.51 o 
   0   4   7       15.80        2.84      7.43 o 
   1   4   7      383.38      353.96     21.59 o 
   2   4   7      504.21      475.01     22.58 o 
   3   4   7        5.36        1.24      5.46 o 
   4   4   7       62.38       43.82     10.37 o 
   5   4   7       25.34       43.91     12.12 o 
   6   4   7        1.57        6.56      9.01 o 
   7   4   7       24.96       12.43     13.22 o 
   8   4   7        7.43       20.66     11.86 o 
  -6   5   7        0.17        2.03      7.40 o 
  -5   5   7       25.01       32.55      9.68 o 
  -4   5   7        5.52        9.46      9.46 o 
  -3   5   7      185.10      195.34     18.09 o 
  -2   5   7       48.64       54.13      8.74 o 
  -1   5   7        3.16        4.15      4.93 o 
   0   5   7        4.89        4.57      5.21 o 
   1   5   7      103.99      105.91     11.12 o 
   2   5   7      166.88      171.21     11.61 o 
   3   5   7       34.94       32.63      8.90 o 
   4   5   7      151.43      126.28     14.79 o 
   5   5   7       45.62       61.41     12.59 o 
   6   5   7       25.44       21.68     15.59 o 
   7   5   7        4.19        2.30     10.48 o 
   8   5   7        0.81       12.66     12.66 o 
  -5   6   7        5.95        1.94      8.96 o 
  -4   6   7        1.31        7.84      9.19 o 
  -3   6   7       77.46       62.35     13.39 o 
  -2   6   7      235.79      219.42     22.18 o 
  -1   6   7       11.64       11.46      7.29 o 
   0   6   7        8.04        6.78      8.34 o 
   1   6   7        3.45        5.70      7.18 o 
   2   6   7       58.43       45.08      8.32 o 
   3   6   7       68.90       89.03     12.82 o 
   4   6   7      140.36      129.34     16.51 o 
   5   6   7      354.78      362.27     27.79 o 
   6   6   7       17.31       23.75     11.49 o 
   7   6   7       28.69       23.50     13.28 o 
  -4   7   7        0.96        8.07      7.27 o 
  -3   7   7        3.57       11.16     11.16 o 
  -2   7   7       19.95       31.00     10.09 o 
  -1   7   7       29.72       38.93      9.54 o 
   0   7   7       91.20       95.79     10.07 o 
   1   7   7       76.78       97.53     11.90 o 
   2   7   7        9.06       19.64      7.95 o 
   3   7   7       51.11       50.86     11.11 o 
   4   7   7       56.56       45.55     12.06 o 
   5   7   7       10.94        9.75      9.75 o 
   6   7   7        0.14        4.25      8.73 o 
   7   7   7        1.44        2.18      7.44 o 
  -4   8   7        1.74        1.92      7.51 o 
  -3   8   7        2.46       10.32     10.32 o 
  -2   8   7       36.60       22.87     13.62 o 
  -1   8   7        2.89        8.21     10.70 o 
   0   8   7       42.82       42.36      7.04 o 
   1   8   7        5.39       11.47      8.41 o 
   2   8   7        2.07       14.96      6.23 o 
   3   8   7      100.38       89.47     18.14 o 
   4   8   7       45.44       31.78     12.03 o 
   5   8   7       33.24       31.32      9.81 o 
   6   8   7        7.96        6.63     11.27 o 
   7   8   7        3.92        2.19      8.59 o 
  -2   9   7        0.15        6.44      9.97 o 
  -1   9   7       18.05       13.17     13.17 o 
   0   9   7        5.38        7.68     13.28 o 
   1   9   7        1.43        4.23      7.21 o 
   2   9   7       11.88       13.22      2.98 o 
   3   9   7        2.07        0.00      9.27 o 
   4   9   7        9.26       21.19      8.98 o 
   5   9   7        0.17        4.39      8.77 o 
   6   9   7        5.59        9.32      1.72 o 
  -1  10   7        0.52        6.69      5.88 o 
   0  10   7        0.14        5.72      8.08 o 
   1  10   7        7.22        4.62     12.70 o 
   2  10   7        2.68       11.82     11.82 o 
   3  10   7        0.85        4.43      7.52 o 
   4  10   7        0.88        6.57      5.93 o 
   5  10   7        2.58        2.77      8.12 o 
  -4  -7   8       10.93       11.39      9.74 o 
  -3  -7   8        4.02        2.30     11.99 o 
  -2  -7   8        2.75        0.00     13.73 o 
  -1  -7   8        0.41        2.61     10.47 o 
   0  -7   8       12.51       19.20      9.66 o 
   1  -7   8        7.54        7.58     10.34 o 
  -5  -6   8        1.30        6.48      8.71 o 
  -4  -6   8        1.63        4.55     11.60 o 
  -3  -6   8       10.10        6.96     11.94 o 
  -2  -6   8        7.45        2.40     12.02 o 
  -1  -6   8        4.94       25.44     10.74 o 
   0  -6   8        1.20        4.54      7.47 o 
   1  -6   8        0.32        0.84      6.44 o 
   2  -6   8        0.93        0.00     12.23 o 
  -6  -5   8        6.12       10.06     10.06 o 
  -5  -5   8        8.32       10.56      7.93 o 
  -4  -5   8        5.24        0.00     12.54 o 
  -3  -5   8       13.96       12.94      9.58 o 
  -2  -5   8        9.61       13.17      8.50 o 
  -1  -5   8        6.27        0.00     10.10 o 
   0  -5   8       14.47       18.06      9.26 o 
   1  -5   8        0.49        2.17     12.25 o 
   2  -5   8        3.69        2.33     10.14 o 
   3  -5   8       80.95       88.91     20.60 o 
   4  -5   8        5.73        0.00     13.87 o 
  -6  -4   8       24.94        8.46     11.00 o 
  -5  -4   8        1.63        0.00      7.95 o 
  -4  -4   8        0.51        0.00      9.02 o 
  -3  -4   8       35.18       55.09     11.86 o 
  -2  -4   8       14.07       11.56      8.53 o 
  -1  -4   8       49.45       43.61     10.33 o 
   0  -4   8       10.82       11.40      7.72 o 
   1  -4   8       58.17       77.53     14.34 o 
   2  -4   8        1.26        2.14      9.67 o 
   3  -4   8        9.05        0.00     12.36 o 
   4  -4   8        3.50        4.79     10.77 o 
   5  -4   8        4.07        0.00     10.34 o 
  -7  -3   8        0.20        4.38     10.14 o 
  -6  -3   8        0.37        0.00      9.53 o 
  -5  -3   8        1.07        8.09      9.32 o 
  -4  -3   8       80.46       59.13     14.64 o 
  -3  -3   8       14.53       19.64     10.35 o 
  -2  -3   8       27.05       17.19      8.99 o 
  -1  -3   8      107.00      128.58     15.71 o 
   0  -3   8        6.23       18.86      6.77 o 
   1  -3   8        1.91       10.61     10.34 o 
   2  -3   8       15.45        9.40      9.94 o 
   3  -3   8      162.60      140.12     18.44 o 
   4  -3   8       13.61        6.81     11.60 o 
   5  -3   8        0.03        4.63      9.73 o 
  -7  -2   8        0.12       15.55      8.74 o 
  -6  -2   8        5.46       12.88      8.34 o 
  -5  -2   8       13.52       26.10     10.89 o 
  -4  -2   8        0.31        3.66      9.13 o 
  -3  -2   8      444.23      436.34     26.24 o 
  -2  -2   8       28.77       24.92      5.21 o 
  -1  -2   8        7.88        3.00      8.19 o 
   0  -2   8       81.26       78.85     11.62 o 
   1  -2   8        8.72        1.58      7.92 o 
   2  -2   8       34.09       27.94     11.33 o 
   3  -2   8       10.28       22.08      8.14 o 
   4  -2   8        7.40        2.06      9.28 o 
   5  -2   8        4.43       11.24     12.22 o 
   6  -2   8        1.18        2.40      8.97 o 
  -7  -1   8       15.43        0.00     13.35 o 
  -6  -1   8        0.02        2.21      7.14 o 
  -5  -1   8        3.46       13.93      8.77 o 
  -4  -1   8      132.50      152.50     18.61 o 
  -3  -1   8       49.82       54.87      9.45 o 
  -2  -1   8        4.99        5.52      9.72 o 
  -1  -1   8        0.01        0.00      6.34 o 
   0  -1   8      150.24      145.52      8.15 o 
   1  -1   8        0.94        3.82      4.58 o 
   2  -1   8      101.85      118.16     13.55 o 
   3  -1   8       10.93        1.55      9.30 o 
   4  -1   8        2.03        0.85      5.42 o 
   5  -1   8       27.51       16.83     11.80 o 
   6  -1   8       23.66       25.11      8.37 o 
  -7   0   8       12.50       16.31     10.42 o 
  -6   0   8        1.18       13.02     13.02 o 
  -5   0   8       73.32       96.41     15.64 o 
  -4   0   8        2.74        6.80     10.73 o 
  -3   0   8        0.59        4.40      3.88 o 
  -2   0   8       35.93       45.89     10.23 o 
  -1   0   8      300.37      303.74     18.57 o 
   0   0   8      116.35      130.81     17.50 o 
   1   0   8       22.27       25.87      6.10 o 
   2   0   8       47.00       48.82     11.09 o 
   3   0   8       41.37       39.21      7.53 o 
   4   0   8       12.76        1.78      7.64 o 
   5   0   8        3.24        9.87      9.62 o 
   6   0   8        0.12        6.74      9.15 o 
   7   0   8       19.04       20.49     10.66 o 
  -7   1   8        0.03        6.96     11.00 o 
  -6   1   8       34.46       13.58     17.87 o 
  -5   1   8       14.26       13.93      8.93 o 
  -4   1   8       32.10       30.80     10.01 o 
  -3   1   8      122.16      130.55     15.74 o 
  -2   1   8       30.75       29.83      8.30 o 
  -1   1   8      284.69      293.62     16.54 o 
   0   1   8       59.29       46.71     12.01 o 
   1   1   8       25.09       23.54      8.48 o 
   2   1   8       86.52      100.31     11.90 o 
   3   1   8      165.13      196.04     15.85 o 
   4   1   8        0.16       12.72      7.23 o 
   5   1   8       58.91       62.13     13.30 o 
   6   1   8       49.80       55.28     12.66 o 
   7   1   8        0.04       11.10     11.10 o 
  -7   2   8        0.59       10.94     10.94 o 
  -6   2   8        2.13        9.16      6.43 o 
  -5   2   8       21.54        8.17      8.69 o 
  -4   2   8        2.12       10.41     10.41 o 
  -3   2   8      160.47      161.77     17.31 o 
  -2   2   8        0.44       10.18      7.13 o 
  -1   2   8       62.27       47.21      9.39 o 
   0   2   8       33.80       26.72      4.95 o 
   1   2   8      184.77      169.12     13.27 o 
   2   2   8     1223.89     1234.91     37.01 o 
   3   2   8        0.97        2.41      5.07 o 
   4   2   8        0.93        0.00      6.69 o 
   5   2   8        0.19        9.53      9.53 o 
   6   2   8        0.39       11.53     11.53 o 
   7   2   8        1.10        9.08      4.09 o 
  -6   3   8        3.03        9.15      9.62 o 
  -5   3   8       56.40       55.45     12.63 o 
  -4   3   8       13.61       13.14      2.34 o 
  -3   3   8      338.28      329.49     24.28 o 
  -2   3   8       61.33       65.85     10.45 o 
  -1   3   8        8.64       11.93      5.59 o 
   0   3   8       90.81       80.22      7.13 o 
   1   3   8      550.28      581.17     20.16 o 
   2   3   8       54.38       45.42      7.69 o 
   3   3   8        0.18        5.19      6.67 o 
   4   3   8        1.91        3.06      9.44 o 
   5   3   8      171.66      150.84     16.61 o 
   6   3   8       55.23       48.91     12.29 o 
   7   3   8        9.73       18.66      7.89 o 
  -6   4   8        0.44        8.72      6.17 o 
  -5   4   8        0.27        8.51     11.92 o 
  -4   4   8        3.34        2.08     10.41 o 
  -3   4   8      193.80      162.40     17.84 o 
  -2   4   8        0.05        1.59      6.90 o 
  -1   4   8        7.23        0.00      5.22 o 
   0   4   8        4.60        3.60      8.31 o 
   1   4   8      102.02      104.34      8.98 o 
   2   4   8      757.15      831.22     30.45 o 
   3   4   8        1.37       15.17      7.33 o 
   4   4   8       14.80       26.19      8.63 o 
   5   4   8      656.99      746.11     38.16 o 
   6   4   8        4.04        2.14     10.20 o 
   7   4   8       12.47        0.00      9.43 o 
  -6   5   8        1.42        2.03      7.57 o 
  -5   5   8        6.89        8.42      9.74 o 
  -4   5   8        0.43       10.08      8.85 o 
  -3   5   8       34.96       33.01     12.44 o 
  -2   5   8       82.47       92.47     12.17 o 
  -1   5   8       11.49       25.95     11.91 o 
   0   5   8       86.70       75.84      6.44 o 
   1   5   8       97.84       92.79     11.13 o 
   2   5   8        0.10        0.00      5.21 o 
   3   5   8       65.95       66.99     13.44 o 
   4   5   8        2.15        8.35      8.35 o 
   5   5   8       61.90       63.78     14.95 o 
   6   5   8       23.06       14.67     14.67 o 
   7   5   8       48.91       37.71     17.07 o 
  -5   6   8        0.26        0.00      7.80 o 
  -4   6   8        0.18        8.36      8.81 o 
  -3   6   8        0.44       11.83      6.16 o 
  -2   6   8        0.44        3.63     11.13 o 
  -1   6   8       18.18       30.98     11.91 o 
   0   6   8      107.57       94.28      9.97 o 
   1   6   8       42.84       31.49      9.57 o 
   2   6   8        1.15        4.51      6.25 o 
   3   6   8      234.72      246.56     16.91 o 
   4   6   8      246.40      249.79     25.12 o 
   5   6   8      312.40      365.16     26.88 o 
   6   6   8        3.42        4.59      9.68 o 
   7   6   8        0.06        7.21      8.41 o 
  -4   7   8        1.05        6.05      7.05 o 
  -3   7   8        1.78        8.24      7.32 o 
  -2   7   8        1.36       10.17      9.67 o 
  -1   7   8      128.42      132.60     21.08 o 
   0   7   8        0.70        4.40      6.13 o 
   1   7   8       50.78       54.81     12.77 o 
   2   7   8       39.78       49.84      9.82 o 
   3   7   8        4.94       16.05      9.28 o 
   4   7   8       35.49       40.31     10.01 o 
   5   7   8        9.05       12.63      9.17 o 
   6   7   8        9.21       11.25     11.02 o 
   7   7   8        0.02        4.65      7.97 o 
  -3   8   8        4.14        6.17      9.66 o 
  -2   8   8        0.39        8.55      6.00 o 
  -1   8   8       29.14       16.95     10.72 o 
   0   8   8        1.24        4.43      7.44 o 
   1   8   8        0.62        7.91      7.14 o 
   2   8   8        0.09        2.00      8.26 o 
   3   8   8        3.46       11.11     11.11 o 
   4   8   8       41.26       49.26     12.86 o 
   5   8   8        0.06        0.00      9.43 o 
   6   8   8        6.27        2.22      8.91 o 
  -2   9   8        0.00        0.00      9.49 o 
  -1   9   8        1.59       11.04     10.81 o 
   0   9   8        0.48        1.13      6.03 o 
   1   9   8        0.14        0.00      6.93 o 
   2   9   8       42.13       42.78     10.94 o 
   3   9   8        0.06        8.56      6.18 o 
   4   9   8        1.01        4.38      9.23 o 
   5   9   8        2.53        2.19      9.88 o 
   6   9   8        0.65        2.22      9.52 o 
  -1  10   8        1.89        4.42      7.44 o 
   0  10   8        2.96        1.13      6.22 o 
   1  10   8        7.69       14.00     10.10 o 
   2  10   8        1.95       13.58      9.96 o 
   3  10   8        0.01       13.45      8.60 o 
   4  10   8        1.90       10.78     10.78 o 
   5  10   8        0.43        4.34     10.07 o 
  -2  -7   9       16.25       23.17      8.89 o 
  -1  -7   9        1.11       15.17     15.17 o 
  -4  -6   9        2.74        6.92     10.59 o 
  -3  -6   9        0.24        2.38      8.83 o 
  -2  -6   9        0.55       14.40     14.40 o 
  -1  -6   9        0.02        5.17      8.97 o 
   0  -6   9        2.70        7.94      4.25 o 
   1  -6   9        3.61       12.74      5.15 o 
   2  -6   9        3.04        4.95     10.34 o 
  -5  -5   9        9.68        2.11     10.97 o 
  -4  -5   9        0.49        4.45      7.49 o 
  -3  -5   9       22.31       25.09     12.16 o 
  -2  -5   9       17.88       16.47     11.61 o 
  -1  -5   9       31.70       24.51     13.95 o 
   0  -5   9       44.55       31.57     11.32 o 
   1  -5   9       11.75        4.78     11.41 o 
   2  -5   9        1.50       15.27     15.27 o 
   3  -5   9       13.45       16.97     11.01 o 
  -6  -4   9       14.77        6.49     10.14 o 
  -5  -4   9       33.08       45.34      6.31 o 
  -4  -4   9       16.38       23.72     12.35 o 
  -3  -4   9       35.43       17.04     10.75 o 
  -2  -4   9       13.85       29.73      9.63 o 
  -1  -4   9        6.16        6.61     11.21 o 
   0  -4   9        0.87       14.83     11.97 o 
   1  -4   9        7.80        7.12      1.03 o 
   2  -4   9       12.46       25.08      9.77 o 
   3  -4   9       10.13       16.46     10.48 o 
   4  -4   9       34.84       19.10      9.55 o 
  -6  -3   9        1.63        6.61     10.35 o 
  -5  -3   9        1.54        6.52      8.95 o 
  -4  -3   9       35.26       35.92     14.60 o 
  -3  -3   9       65.13       78.71     12.01 o 
  -2  -3   9        8.74       17.10     11.58 o 
  -1  -3   9       41.37       25.04     10.53 o 
   0  -3   9      168.33      197.62     22.75 o 
   1  -3   9      109.27      133.34     13.68 o 
   2  -3   9       27.31       47.44     11.79 o 
   3  -3   9        3.06        2.33     11.67 o 
   4  -3   9        0.14        4.64     10.51 o 
   5  -3   9        0.11       12.28     12.28 o 
  -7  -2   9       10.59       22.61      9.45 o 
  -6  -2   9        0.18        8.90     10.30 o 
  -5  -2   9       29.41       34.30     10.09 o 
  -4  -2   9        0.31        7.87      5.51 o 
  -3  -2   9       96.19      106.15     14.24 o 
  -2  -2   9       66.76       95.25     12.04 o 
  -1  -2   9      272.26      300.79     19.78 o 
   0  -2   9       24.73       20.09      6.52 o 
   1  -2   9        0.62        3.49      6.96 o 
   2  -2   9       58.44       47.27     12.22 o 
   3  -2   9       15.12       29.86     12.04 o 
   4  -2   9       16.15       17.47     12.91 o 
   5  -2   9       14.31        6.82      9.42 o 
  -7  -1   9        0.04        6.92     12.12 o 
  -6  -1   9       26.15       22.94     13.90 o 
  -5  -1   9        3.53        0.00      8.03 o 
  -4  -1   9       46.17       36.17     12.76 o 
  -3  -1   9       15.01       10.19      9.38 o 
  -2  -1   9        7.32        9.42      8.35 o 
  -1  -1   9        7.57        1.62      9.76 o 
   0  -1   9       34.96       44.44      7.42 o 
   1  -1   9       60.00       72.63      9.86 o 
   2  -1   9        5.46       12.96      8.03 o 
   3  -1   9       19.76       35.78      9.07 o 
   4  -1   9        3.46        4.09      9.46 o 
   5  -1   9        1.19        8.80      8.80 o 
   6  -1   9        2.73        0.00     11.29 o 
  -7   0   9        0.21       13.30     13.30 o 
  -6   0   9        0.09        9.24      6.74 o 
  -5   0   9        9.40        2.10      8.42 o 
  -4   0   9      117.01       95.48     16.31 o 
  -3   0   9       10.14       21.32      8.25 o 
  -2   0   9        0.70        7.39      6.34 o 
  -1   0   9       12.69       10.24     10.24 o 
   0   0   9      305.49      301.19     13.93 o 
   1   0   9      227.15      255.58     18.74 o 
   2   0   9       72.14       98.40     13.05 o 
   3   0   9        6.70       11.41      8.87 o 
   4   0   9       10.10        3.81      7.36 o 
   5   0   9       32.09       41.68     12.40 o 
   6   0   9       17.55       26.83     11.10 o 
  -7   1   9        0.00       14.50      7.47 o 
  -6   1   9       12.20       16.54      7.76 o 
  -5   1   9       80.13       49.41     17.54 o 
  -4   1   9       35.96       45.21     13.18 o 
  -3   1   9       90.87       85.96     13.83 o 
  -2   1   9       39.62       52.20      8.87 o 
  -1   1   9       15.07       26.90      6.66 o 
   0   1   9       85.38       87.86     11.26 o 
   1   1   9      270.80      256.26     17.17 o 
   2   1   9      103.55       96.41     12.17 o 
   3   1   9        9.70       10.38      6.67 o 
   4   1   9       94.04      107.99     16.00 o 
   5   1   9        7.89        9.91     10.41 o 
   6   1   9       12.14       10.85     11.79 o 
   7   1   9        0.06        4.41      8.19 o 
  -6   2   9        1.24       11.78      8.84 o 
  -5   2   9        6.90       12.45     12.45 o 
  -4   2   9       50.28       46.61     10.57 o 
  -3   2   9      175.23      178.69     16.39 o 
  -2   2   9      107.99       99.77     14.43 o 
  -1   2   9      229.94      217.17     16.35 o 
   0   2   9      329.40      303.90     17.32 o 
   1   2   9       91.38       93.84     10.27 o 
   2   2   9      610.18      630.07     26.95 o 
   3   2   9        4.19        8.56      6.36 o 
   4   2   9        5.89       11.44      6.46 o 
   5   2   9       74.36       76.25     11.67 o 
   6   2   9       28.49       12.67     11.48 o 
   7   2   9        1.79        4.55      8.02 o 
  -6   3   9        3.57       11.61      6.97 o 
  -5   3   9        1.40        2.32      7.23 o 
  -4   3   9       26.02       16.20     10.26 o 
  -3   3   9       50.53       65.62     11.40 o 
  -2   3   9      131.05      125.90     14.69 o 
  -1   3   9       24.26       19.16      5.16 o 
   0   3   9       18.31       11.26      4.54 o 
   1   3   9        0.90        0.00      4.59 o 
   2   3   9      311.75      299.64     18.79 o 
   3   3   9        5.35       15.94      7.71 o 
   4   3   9       69.48       63.28      9.91 o 
   5   3   9       10.87        3.83     11.75 o 
   6   3   9       19.50        8.67     12.15 o 
   7   3   9       19.75       27.75     12.50 o 
  -6   4   9        7.09        2.31      8.85 o 
  -5   4   9        0.42       10.47     10.47 o 
  -4   4   9        4.71       12.86     12.86 o 
  -3   4   9       11.53        0.00      8.37 o 
  -2   4   9      212.65      180.18     18.13 o 
  -1   4   9      195.60      161.17     17.32 o 
   0   4   9      189.20      199.07     18.67 o 
   1   4   9       59.15       78.87     11.37 o 
   2   4   9        6.67       17.72      7.98 o 
   3   4   9      193.80      213.83     18.12 o 
   4   4   9      174.11      167.17     16.22 o 
   5   4   9      273.15      304.08     26.22 o 
   6   4   9        0.80        1.96      9.88 o 
   7   4   9        7.95        9.67      9.68 o 
  -5   5   9        3.90        4.43     10.40 o 
  -4   5   9       31.16       14.86     13.36 o 
  -3   5   9       14.22       13.91      7.87 o 
  -2   5   9       85.02      101.70     19.38 o 
  -1   5   9      480.29      446.50     27.50 o 
   0   5   9        9.96        4.06      9.72 o 
   1   5   9       25.52       21.52      5.05 o 
   2   5   9        4.34        3.04      5.31 o 
   3   5   9       50.76       69.61     12.37 o 
   4   5   9      142.73      151.90     17.41 o 
   5   5   9      174.80      140.00     17.37 o 
   6   5   9      102.03       84.56     21.34 o 
   7   5   9        0.46        4.94      7.17 o 
  -5   6   9        5.65       16.67      8.33 o 
  -4   6   9        1.44        4.31      9.06 o 
  -3   6   9        6.85        1.99     10.20 o 
  -2   6   9        0.00        2.09      9.96 o 
  -1   6   9       83.31      106.87     14.49 o 
   0   6   9        5.39        1.36      5.24 o 
   1   6   9       67.42       66.20     11.75 o 
   2   6   9       32.77       50.65     10.94 o 
   3   6   9        0.41        0.00      6.68 o 
   4   6   9       68.65       88.52     11.96 o 
   5   6   9       25.12        0.00     14.87 o 
   6   6   9        0.46        4.85      9.96 o 
   7   6   9        2.67        5.00     13.10 o 
  -4   7   9        0.36        6.21      7.22 o 
  -3   7   9        1.52       10.54     11.69 o 
  -2   7   9        3.74        1.99     11.97 o 
  -1   7   9      146.13      107.50     18.36 o 
   0   7   9        0.54        4.91      6.89 o 
   1   7   9       28.19       47.41     10.29 o 
   2   7   9       76.39       76.57     14.49 o 
   3   7   9        0.00        5.58      6.59 o 
   4   7   9       63.24       66.86     15.20 o 
   5   7   9       10.01        4.25     13.25 o 
   6   7   9       18.75        9.38      9.38 o 
   7   7   9       10.38       26.48     11.69 o 
  -3   8   9        0.06        6.32     11.83 o 
  -2   8   9       10.07        4.38      8.75 o 
  -1   8   9       10.10       12.47     12.47 o 
   0   8   9        5.87        0.39      6.67 o 
   1   8   9        2.04       10.20     10.20 o 
   2   8   9        3.08        8.03      8.53 o 
   3   8   9        0.00       10.66     10.66 o 
   4   8   9        7.83        2.19      8.28 o 
   5   8   9       23.43       29.07     11.11 o 
   6   8   9        1.35        2.22     10.46 o 
  -2   9   9        9.37        2.24      7.95 o 
  -1   9   9        3.96        4.57     11.42 o 
   0   9   9        0.80        2.33     10.33 o 
   1   9   9        1.40        0.00      8.60 o 
   2   9   9       26.56       22.03     12.34 o 
   3   9   9        5.01        2.13      7.11 o 
   4   9   9        5.83        4.37      5.75 o 
   5   9   9        0.00        0.00      8.53 o 
   0  10   9        0.59        4.84      7.14 o 
   1  10   9        0.05        0.57      5.89 o 
   2  10   9        5.09        6.94     12.77 o 
   3  10   9       12.24        2.18      8.31 o 
   4  10   9        5.52       20.11      9.21 o 
  -3  -6  10        5.31        9.63     10.98 o 
  -2  -6  10        3.47       10.20     13.36 o 
  -1  -6  10        6.67       13.31      7.93 o 
   0  -6  10        1.62        1.53      6.85 o 
   1  -6  10        1.63       20.26     10.24 o 
  -5  -5  10       11.36       24.02      8.14 o 
  -4  -5  10        2.22       11.39     11.16 o 
  -3  -5  10        1.93        7.07     10.98 o 
  -2  -5  10        2.73        0.00     10.71 o 
  -1  -5  10        2.52        0.00      9.94 o 
   0  -5  10        3.35        2.06      7.59 o 
   1  -5  10        0.83        0.00      9.63 o 
   2  -5  10        1.12        4.96      8.97 o 
  -5  -4  10        0.95        8.96      9.40 o 
  -4  -4  10       15.10        0.00     11.04 o 
  -3  -4  10       11.58        6.68     12.85 o 
  -2  -4  10        3.87        4.61      8.14 o 
  -1  -4  10       56.79       49.67     13.34 o 
   0  -4  10       36.55       28.06      8.13 o 
   1  -4  10        6.21        2.40     11.23 o 
   2  -4  10        2.85        9.43     12.23 o 
   3  -4  10        0.46        2.37      9.48 o 
  -6  -3  10        0.53        9.06      6.32 o 
  -5  -3  10        2.73        2.35      6.82 o 
  -4  -3  10        6.28       21.97      7.82 o 
  -3  -3  10        3.94       12.73     12.73 o 
  -2  -3  10       37.86       42.16     16.81 o 
  -1  -3  10        2.33        8.54      9.67 o 
   0  -3  10        0.58        3.63      7.37 o 
   1  -3  10        0.40       14.92     14.92 o 
   2  -3  10        0.13        2.10     11.07 o 
   3  -3  10        1.19       11.57     12.57 o 
   4  -3  10        4.01        4.65      7.89 o 
  -6  -2  10        8.82        9.42     10.65 o 
  -5  -2  10        0.41        2.23      7.44 o 
  -4  -2  10        8.85        6.53      9.94 o 
  -3  -2  10       61.56       92.59     14.57 o 
  -2  -2  10        0.43        7.73      9.95 o 
  -1  -2  10       38.45       51.53     10.70 o 
   0  -2  10        2.26        3.84      5.84 o 
   1  -2  10        0.21        5.65      7.79 o 
   2  -2  10        1.78       10.05     10.84 o 
   3  -2  10       11.72        8.49     10.04 o 
   4  -2  10        0.03        2.20     10.28 o 
   5  -2  10        0.32        2.22      9.13 o 
  -6  -1  10        1.35        0.00     11.69 o 
  -5  -1  10        3.69        4.64      9.01 o 
  -4  -1  10       12.51       33.42     10.96 o 
  -3  -1  10        0.72        5.71      6.52 o 
  -2  -1  10       11.35       10.70      8.77 o 
  -1  -1  10       34.80       58.26     14.35 o 
   0  -1  10        0.48        3.50      5.72 o 
   1  -1  10       22.91        9.98      9.71 o 
   2  -1  10        3.72        1.82      7.81 o 
   3  -1  10        3.82        2.06     10.30 o 
   4  -1  10        2.25       10.51      9.26 o 
   5  -1  10        0.19        6.80      7.97 o 
   6  -1  10        0.16        9.94      9.94 o 
  -6   0  10       21.28        9.83     14.74 o 
  -5   0  10       52.36       53.41     15.61 o 
  -4   0  10       40.16       37.13     11.92 o 
  -3   0  10       87.69       97.78     15.24 o 
  -2   0  10       19.28       15.19     10.85 o 
  -1   0  10       73.89       72.27     13.21 o 
   0   0  10      153.79      145.49     13.29 o 
   1   0  10       19.49       11.96      8.90 o 
   2   0  10       58.84       69.12     12.70 o 
   3   0  10        1.85        5.33      9.90 o 
   4   0  10        0.32        6.02      8.27 o 
   5   0  10        2.72        6.49     11.30 o 
   6   0  10        8.12        8.98     11.82 o 
  -6   1  10        2.79        2.47      9.64 o 
  -5   1  10       22.80       41.27     11.45 o 
  -4   1  10       20.45       24.88     10.12 o 
  -3   1  10       58.11       78.33     13.91 o 
  -2   1  10        8.29        3.23      6.46 o 
  -1   1  10       36.05       25.41      9.25 o 
   0   1  10      185.78      182.57     11.85 o 
   1   1  10       23.57       11.13      8.16 o 
   2   1  10      166.86      180.82     15.36 o 
   3   1  10      170.73      153.01     18.45 o 
   4   1  10        3.22        5.97      5.97 o 
   5   1  10        5.30        4.12     10.42 o 
   6   1  10        1.16        4.52      8.81 o 
  -6   2  10        0.57        0.74      5.32 o 
  -5   2  10       11.49       17.22      3.59 o 
  -4   2  10       11.66        4.12     10.97 o 
  -3   2  10       22.11       20.33     10.71 o 
  -2   2  10      383.22      386.29     25.13 o 
  -1   2  10      120.54      107.80     14.49 o 
   0   2  10       59.06       45.69      7.37 o 
   1   2  10        4.64        8.06      8.06 o 
   2   2  10       11.96        8.56      7.10 o 
   3   2  10       24.35       23.74      8.15 o 
   4   2  10       11.05       17.88     10.18 o 
   5   2  10       12.11       26.14     10.02 o 
   6   2  10        3.44       10.85      8.08 o 
   7   2  10       11.35       13.29     13.90 o 
  -6   3  10        8.81        7.29     13.45 o 
  -5   3  10       10.82        4.63     13.11 o 
  -4   3  10       24.36       19.58     12.23 o 
  -3   3  10        2.17        7.72      8.82 o 
  -2   3  10      311.99      284.37     24.32 o 
  -1   3  10       36.31       35.49      7.47 o 
   0   3  10       36.71       25.19      9.64 o 
   1   3  10        0.57       12.31      5.66 o 
   2   3  10      106.19       93.19     11.86 o 
   3   3  10      619.01      658.74     31.78 o 
   4   3  10        5.72       10.86      7.83 o 
   5   3  10       37.61       60.57     11.01 o 
   6   3  10      120.16      106.12     17.69 o 
   7   3  10        0.29        2.36      8.59 o 
  -6   4  10        2.42        9.08     12.59 o 
  -5   4  10        3.92        9.19      6.53 o 
  -4   4  10       39.96       13.43     13.95 o 
  -3   4  10        0.79        0.00     10.11 o 
  -2   4  10       15.14       16.50     11.00 o 
  -1   4  10      131.66      165.54     18.73 o 
   0   4  10        0.42        2.65      5.24 o 
   1   4  10       22.65       21.58      6.77 o 
   2   4  10        2.60        3.03      7.56 o 
   3   4  10       15.42       13.30      9.21 o 
   4   4  10       11.60       16.60      8.56 o 
   5   4  10        0.79       10.87     10.87 o 
   6   4  10       13.92        2.24     11.24 o 
   7   4  10        8.53        7.27     11.36 o 
  -5   5  10       16.32        4.60     10.74 o 
  -4   5  10        0.67        2.23     11.89 o 
  -3   5  10        1.57        2.11     10.32 o 
  -2   5  10       93.44       98.08     13.34 o 
  -1   5  10       99.40      110.24     18.88 o 
   0   5  10        2.63        5.71     11.51 o 
   1   5  10      171.25      151.37     17.10 o 
   2   5  10        2.91        4.86      6.65 o 
   3   5  10        0.74        0.00      7.77 o 
   4   5  10       84.79      101.24     16.30 o 
   5   5  10       41.95       28.43     12.89 o 
   6   5  10      139.62      131.51     21.19 o 
   7   5  10        0.43        4.93      8.45 o 
  -5   6  10        0.32        2.10      9.16 o 
  -4   6  10        3.37       13.53     13.53 o 
  -3   6  10        0.08       13.22      8.23 o 
  -2   6  10       15.00        6.34     11.62 o 
  -1   6  10        6.27        1.89     11.39 o 
   0   6  10       42.62       63.57     11.04 o 
   1   6  10       13.38        6.96      7.47 o 
   2   6  10       67.68       67.09     14.64 o 
   3   6  10        6.54        6.82      1.02 o 
   4   6  10        2.50        4.17     10.43 o 
   5   6  10        2.49        2.33     11.93 o 
   6   6  10        4.12        7.27     11.28 o 
   7   6  10        1.04       10.13     10.13 o 
  -4   7  10        1.83       17.03      8.51 o 
  -3   7  10        9.59        4.34      8.90 o 
  -2   7  10       64.21       61.17     13.23 o 
  -1   7  10       27.31       12.89     14.73 o 
   0   7  10       15.40        9.23      7.67 o 
   1   7  10       12.61        3.87      6.45 o 
   2   7  10        7.84        5.88      7.92 o 
   3   7  10        7.89        4.08      9.43 o 
   4   7  10       24.37       23.35     13.19 o 
   5   7  10       29.86       43.36     14.45 o 
   6   7  10        0.00        4.76     10.22 o 
  -3   8  10        0.90       12.88     12.88 o 
  -2   8  10       10.53        6.63      9.15 o 
  -1   8  10        0.80       11.67     11.67 o 
   0   8  10       13.39       10.71      8.67 o 
   1   8  10        6.00       12.68      6.60 o 
   2   8  10        0.19        2.00      6.76 o 
   3   8  10       82.76       53.20     15.09 o 
   4   8  10        1.78        2.18     10.69 o 
   5   8  10        7.15        2.34      9.86 o 
   6   8  10        0.13        7.02     12.07 o 
  -2   9  10        1.01       13.03      8.42 o 
  -1   9  10        0.29       13.76      8.80 o 
   0   9  10        0.05        2.57      6.16 o 
   1   9  10        5.67        6.79     10.68 o 
   2   9  10       18.57        8.86      9.58 o 
   3   9  10        0.23        0.00      4.93 o 
   4   9  10        0.19        2.27      7.28 o 
   5   9  10        1.60        9.06      9.06 o 
   0  10  10        2.75        5.06      6.00 o 
   1  10  10        6.94        9.33     11.99 o 
   2  10  10        1.96        9.24     11.00 o 
   3  10  10       12.91        4.51     10.52 o 
   4  10  10        7.11        0.00     12.13 o 
  -4  -5  11        1.04       11.46      6.87 o 
  -3  -5  11        3.96        2.30      8.97 o 
  -2  -5  11        3.57       20.06     11.64 o 
  -1  -5  11        1.18        5.22     12.00 o 
   0  -5  11        0.05        6.34      8.90 o 
   1  -5  11        0.63        7.57      8.76 o 
  -5  -4  11        0.05        6.78      9.25 o 
  -4  -4  11        0.26        2.29      8.70 o 
  -3  -4  11       27.77        2.47     11.88 o 
  -2  -4  11        0.41        2.36      9.47 o 
  -1  -4  11        0.01        4.96      8.53 o 
   0  -4  11        0.07        0.15      6.03 o 
   1  -4  11        8.08       14.59      7.68 o 
   2  -4  11        3.27        4.82      8.19 o 
   3  -4  11        1.50        2.42     11.66 o 
  -5  -3  11        0.10        6.97      8.10 o 
  -4  -3  11        8.86       20.82      9.55 o 
  -3  -3  11        0.04        9.09      9.61 o 
  -2  -3  11       49.15       38.82     13.03 o 
  -1  -3  11       11.88       15.99     11.51 o 
   0  -3  11        4.87        4.43     13.52 o 
   1  -3  11       25.59       20.41     12.72 o 
   2  -3  11        1.46        4.58      7.89 o 
   3  -3  11        0.07       10.76     10.76 o 
   4  -3  11        0.14        4.75      8.00 o 
  -6  -2  11        2.04        4.74      9.49 o 
  -5  -2  11       12.52       30.55     12.98 o 
  -4  -2  11       11.98       13.61      8.73 o 
  -3  -2  11       47.00       37.23     14.45 o 
  -2  -2  11        6.98        6.34      9.92 o 
  -1  -2  11        0.04        6.46     10.96 o 
   0  -2  11       31.29       35.09      7.37 o 
   1  -2  11        6.31        2.13     11.45 o 
   2  -2  11        0.65        6.49      7.52 o 
   3  -2  11        2.08        6.73      9.22 o 
   4  -2  11        1.04        6.97     11.85 o 
  -6  -1  11        9.82       16.98      7.80 o 
  -5  -1  11        4.86        7.07      9.85 o 
  -4  -1  11       19.00       27.10     11.16 o 
  -3  -1  11       56.27       52.64     15.54 o 
  -2  -1  11       18.39       16.04      6.64 o 
  -1  -1  11       10.09       17.27      8.90 o 
   0  -1  11        3.48        7.17      5.02 o 
   1  -1  11       91.28       89.89     14.97 o 
   2  -1  11       25.55       33.38     10.35 o 
   3  -1  11       49.20       35.37     11.11 o 
   4  -1  11        1.62       11.09     12.06 o 
   5  -1  11        5.35        2.21      6.85 o 
  -6   0  11        3.90        0.00      7.85 o 
  -5   0  11        0.75       11.98      7.29 o 
  -4   0  11        2.05        6.79      7.87 o 
  -3   0  11        5.03        8.26     11.30 o 
  -2   0  11       34.60       26.50     14.07 o 
  -1   0  11        1.21        9.05      7.68 o 
   0   0  11        9.79       13.59      6.33 o 
   1   0  11        0.48        1.80      6.68 o 
   2   0  11       46.34       39.48     14.00 o 
   3   0  11        0.23        7.80      9.82 o 
   4   0  11       14.69       37.66     11.25 o 
   5   0  11        9.97        8.96      8.04 o 
   6   0  11        0.49       11.21     11.21 o 
  -6   1  11        3.12       10.10     11.54 o 
  -5   1  11        2.29        2.37      8.97 o 
  -4   1  11        3.93        4.40     11.82 o 
  -3   1  11        8.63       14.15     10.27 o 
  -2   1  11       46.58       51.53     11.30 o 
  -1   1  11        2.02       11.93      7.59 o 
   0   1  11        4.08       10.48      4.73 o 
   1   1  11       39.62       47.26     11.06 o 
   2   1  11       18.28       13.25      5.50 o 
   3   1  11      257.01      255.05     23.42 o 
   4   1  11        4.75       13.96      8.82 o 
   5   1  11        3.54        8.67      8.67 o 
   6   1  11       17.43       24.53     11.73 o 
  -6   2  11        1.62        4.94     10.11 o 
  -5   2  11       10.82       12.32     12.32 o 
  -4   2  11       20.57       36.38     14.88 o 
  -3   2  11       10.87        1.95     12.55 o 
  -2   2  11        0.08        1.93     10.78 o 
  -1   2  11       74.83       54.07     12.97 o 
   0   2  11        0.90        1.23      5.32 o 
   1   2  11        7.08        6.21      9.70 o 
   2   2  11       88.57      116.49     15.12 o 
   3   2  11       42.81       34.71      9.67 o 
   4   2  11        0.62        7.62      6.88 o 
   5   2  11       36.22       23.08     10.23 o 
   6   2  11        1.85        6.60     11.45 o 
  -6   3  11        3.66        4.87      8.85 o 
  -5   3  11       23.08       24.63      8.88 o 
  -4   3  11        1.27        0.00     10.34 o 
  -3   3  11        0.00        6.41      7.25 o 
  -2   3  11       62.64       58.96     13.90 o 
  -1   3  11       25.22       31.06     10.08 o 
   0   3  11        0.67        1.58      4.67 o 
   1   3  11       92.63      108.85     12.98 o 
   2   3  11        3.94       17.71      6.98 o 
   3   3  11        1.75        7.01      9.51 o 
   4   3  11       22.67       30.71      9.99 o 
   5   3  11       19.17        8.52      9.99 o 
   6   3  11      123.42      100.90     20.10 o 
  -5   4  11        6.71        6.41      9.04 o 
  -4   4  11        0.04        2.36     12.59 o 
  -3   4  11       12.63       26.11     10.72 o 
  -2   4  11       94.24       83.93     16.13 o 
  -1   4  11       21.42       23.97     12.12 o 
   0   4  11      144.94      153.88     14.25 o 
   1   4  11        0.05       11.14      5.32 o 
   2   4  11       23.03       14.93      7.85 o 
   3   4  11        0.77        9.69      9.69 o 
   4   4  11        5.81        0.00      7.41 o 
   5   4  11       21.04       17.34     11.05 o 
   6   4  11       10.74        9.27     11.17 o 
  -5   5  11        0.14        2.36      9.87 o 
  -4   5  11        3.25        2.21      9.09 o 
  -3   5  11        0.32       13.50      8.47 o 
  -2   5  11       68.35       58.98     10.97 o 
  -1   5  11       12.90       29.54     11.05 o 
   0   5  11       48.15       57.85     10.35 o 
   1   5  11       20.65       19.00      7.44 o 
   2   5  11       43.33       45.92     10.52 o 
   3   5  11       12.19        9.82      9.82 o 
   4   5  11       17.58       30.86      8.55 o 
   5   5  11       93.75      110.04     18.69 o 
   6   5  11       22.37       19.27     12.19 o 
  -4   6  11        0.02        2.22      8.45 o 
  -3   6  11        0.01       11.17     11.17 o 
  -2   6  11        6.07        8.72     10.58 o 
  -1   6  11        0.97       12.80      6.53 o 
   0   6  11      216.16      202.40     20.57 o 
   1   6  11        6.70        3.88      7.49 o 
   2   6  11        0.00        3.86      7.71 o 
   3   6  11      123.73      109.12     19.61 o 
   4   6  11        1.80        0.00      8.25 o 
   5   6  11       21.96        9.14     14.20 o 
   6   6  11        3.05        2.41     10.63 o 
  -3   7  11        4.10        2.25     13.07 o 
  -2   7  11        0.73       13.15     13.15 o 
  -1   7  11        2.24       12.86     12.86 o 
   0   7  11        5.57        3.33      6.47 o 
   1   7  11        5.57        2.33      7.44 o 
   2   7  11        9.83        4.08      8.65 o 
   3   7  11       13.61       14.06     10.64 o 
   4   7  11        0.04       15.57      7.28 o 
   5   7  11       19.68        7.09     12.23 o 
   6   7  11        1.90        9.69      8.77 o 
  -3   8  11        0.02       10.82     10.82 o 
  -2   8  11        4.67       13.06     13.06 o 
  -1   8  11       13.77       14.00     11.55 o 
   0   8  11        0.01        8.19      7.26 o 
   1   8  11        3.79        2.25      8.51 o 
   2   8  11        0.72        6.44     10.16 o 
   3   8  11       19.10        6.60     11.49 o 
   4   8  11        2.32        9.10      8.14 o 
   5   8  11        5.30        7.12     12.18 o 
  -1   9  11        0.60       10.17     10.17 o 
   0   9  11        4.71        3.01      8.35 o 
   1   9  11        0.46       13.78      8.79 o 
   2   9  11        4.17       18.33      9.16 o 
   3   9  11        6.28        4.61      5.76 o 
   4   9  11        2.61        2.22      9.13 o 
   5   9  11        2.84        2.31      8.62 o 
   1  10  11        3.90       23.51      9.92 o 
   2  10  11       13.77       18.42     10.70 o 
   3  10  11       10.12        0.00     11.28 o 
  -2  -5  12       11.68       17.63      9.84 o 
  -1  -5  12        5.99       26.17     11.04 o 
   0  -5  12        5.74       10.87      6.35 o 
  -4  -4  12        0.63        7.90      7.90 o 
  -3  -4  12        5.65        9.57     13.54 o 
  -2  -4  12        6.49        7.47     11.71 o 
  -1  -4  12       13.58       20.57     11.72 o 
   0  -4  12        5.83        3.71     10.07 o 
   1  -4  12        7.42        7.42     11.49 o 
   2  -4  12        2.94        2.44      7.77 o 
  -5  -3  12        7.28        4.63      9.26 o 
  -4  -3  12        6.18        2.33     11.41 o 
  -3  -3  12        7.74        9.49     13.23 o 
  -2  -3  12       38.81       26.52     14.96 o 
  -1  -3  12       24.11        4.89     12.49 o 
   0  -3  12       13.86        4.52      8.29 o 
   1  -3  12        0.67        9.39     10.91 o 
   2  -3  12        0.46       12.27     12.27 o 
   3  -3  12        0.01        0.00      7.32 o 
  -5  -2  12        0.42        0.00      7.55 o 
  -4  -2  12        0.01        2.48      9.44 o 
  -3  -2  12        0.31        4.71     12.29 o 
  -2  -2  12        2.29        9.20      9.20 o 
  -1  -2  12        8.00        8.83      8.83 o 
   0  -2  12       17.77       16.57      6.21 o 
   1  -2  12        9.32       11.16      8.30 o 
   2  -2  12       20.23       11.26     13.01 o 
   3  -2  12        3.53       13.95      5.20 o 
   4  -2  12        4.19        4.53      9.28 o 
  -5  -1  12        3.36        7.29     11.43 o 
  -4  -1  12        1.71        7.28      8.31 o 
  -3  -1  12       24.16        9.16      8.09 o 
  -2  -1  12        9.06        2.20     11.56 o 
  -1  -1  12        6.48        4.16     10.81 o 
   0  -1  12        1.39        1.02      6.65 o 
   1  -1  12       21.51       22.59      8.82 o 
   2  -1  12        0.26       10.64      7.85 o 
   3  -1  12       13.66       17.56     11.22 o 
   4  -1  12        1.05        6.85      9.36 o 
   5  -1  12        1.38        6.72      9.38 o 
  -5   0  12        0.47       12.65      7.59 o 
  -4   0  12        0.36       16.63      7.77 o 
  -3   0  12        0.49        2.89      5.78 o 
  -2   0  12        0.31        8.32      9.70 o 
  -1   0  12       41.45       25.96     13.52 o 
   0   0  12        3.51        2.82      5.96 o 
   1   0  12        4.63       11.29      8.21 o 
   2   0  12       37.61       37.34     10.60 o 
   3   0  12       65.77       86.91     15.02 o 
   4   0  12       17.37        4.47     10.11 o 
   5   0  12       11.47       26.76      9.93 o 
  -5   1  12        6.86        2.57     10.06 o 
  -4   1  12        0.53        9.55     10.10 o 
  -3   1  12        4.64        8.91     10.32 o 
  -2   1  12       12.40        1.95      9.19 o 
  -1   1  12      137.19      117.61     18.14 o 
   0   1  12      106.09      128.77     11.40 o 
   1   1  12       32.36       46.04     10.62 o 
   2   1  12        2.09       18.50     10.50 o 
   3   1  12        1.55        9.84      9.60 o 
   4   1  12        0.64        2.14      9.53 o 
   5   1  12        2.36        2.23     10.71 o 
   6   1  12        9.70       13.25      8.30 o 
  -5   2  12       22.56       30.77     13.84 o 
  -4   2  12        0.07        0.00      9.30 o 
  -3   2  12       53.21       49.36     14.58 o 
  -2   2  12       10.57       12.32      8.96 o 
  -1   2  12       36.77       38.19     12.09 o 
   0   2  12       39.52       45.75      8.68 o 
   1   2  12       14.41       10.28      9.28 o 
   2   2  12       15.23       17.66      7.45 o 
   3   2  12       43.82       39.65     14.03 o 
   4   2  12       30.75       36.59     10.11 o 
   5   2  12        9.54       13.03      8.24 o 
   6   2  12        2.95       11.16     11.16 o 
  -5   3  12        1.29       10.15     12.13 o 
  -4   3  12        1.68        7.27      8.62 o 
  -3   3  12       15.51       43.61     16.20 o 
  -2   3  12        3.20       10.40      7.86 o 
  -1   3  12       42.05       44.47     11.88 o 
   0   3  12      156.48      150.08     29.65 o 
   1   3  12        1.00        1.76      8.54 o 
   2   3  12       63.74       79.42     13.73 o 
   3   3  12       16.81       13.16      9.44 o 
   4   3  12        2.89        4.16      6.85 o 
   5   3  12        7.56        6.57      8.92 o 
   6   3  12       13.86        0.00      8.61 o 
  -5   4  12        1.46        4.86      6.93 o 
  -4   4  12        2.91       22.01     10.10 o 
  -3   4  12       16.42       27.96     10.42 o 
  -2   4  12        7.77        9.92     11.47 o 
  -1   4  12      118.82      106.92     18.89 o 
   0   4  12      275.46      278.11     17.23 o 
   1   4  12        3.51       15.99      6.09 o 
   2   4  12        0.17        5.56      8.58 o 
   3   4  12       17.78        5.80      9.08 o 
   4   4  12       10.07        1.99      6.74 o 
   5   4  12       49.26       40.08     14.00 o 
   6   4  12       23.40       11.64     12.31 o 
  -4   5  12        2.31        2.41     11.81 o 
  -3   5  12        1.21        2.36      8.67 o 
  -2   5  12        3.31        9.04      6.30 o 
  -1   5  12        0.00        4.16      8.85 o 
   0   5  12       25.05       34.41      8.36 o 
   1   5  12       27.35       14.85     11.01 o 
   2   5  12       84.65      108.13     15.30 o 
   3   5  12      166.76      160.07     18.87 o 
   4   5  12        0.38       12.90      8.09 o 
   5   5  12        2.34        9.10      8.35 o 
   6   5  12        6.93       23.89     12.63 o 
  -4   6  12        7.45       18.65      9.32 o 
  -3   6  12        0.15       13.95     13.95 o 
  -2   6  12       10.21       16.28      7.61 o 
  -1   6  12       39.78       65.12     13.02 o 
   0   6  12       51.08       60.60     30.07 o 
   1   6  12       12.74        2.05      8.71 o 
   2   6  12       31.43       26.00     10.96 o 
   3   6  12       10.13        2.03     10.42 o 
   4   6  12        0.47        0.68      6.79 o 
   5   6  12       17.52       23.47     11.24 o 
   6   6  12        7.68       14.63      7.54 o 
  -3   7  12        2.85        4.63     11.02 o 
  -2   7  12        0.15       11.25     11.25 o 
  -1   7  12        2.15        7.01     10.91 o 
   0   7  12        3.07        3.90      7.74 o 
   1   7  12       13.13       10.63      7.84 o 
   2   7  12        0.08       14.80      9.54 o 
   3   7  12        2.04       21.92     10.46 o 
   4   7  12       19.72        2.20     11.51 o 
   5   7  12        0.69        2.36     10.63 o 
   6   7  12       16.77       16.88      9.43 o 
  -2   8  12        1.81       12.08     12.08 o 
  -1   8  12        7.66        4.82      9.64 o 
   0   8  12        0.36        5.55      7.19 o 
   1   8  12        0.28        9.07      9.56 o 
   2   8  12       11.45        6.79     10.43 o 
   3   8  12       34.55       11.23     13.14 o 
   4   8  12        0.88        9.31     10.94 o 
   5   8  12        3.00       14.18     10.42 o 
  -1   9  12        0.89        2.35     11.79 o 
   0   9  12        0.05        1.70     14.61 o 
   1   9  12        7.59        9.44     11.05 o 
   2   9  12        2.53        4.56     10.71 o 
   3   9  12        0.14        6.92      9.60 o 
   4   9  12       18.93       16.12     10.32 o 
  -2  -4  13        1.94        2.53      9.91 o 
  -1  -4  13        7.74        0.00      9.83 o 
   0  -4  13        0.97       10.54      6.23 o 
  -4  -3  13        0.13        7.14      8.22 o 
  -3  -3  13        2.81        9.86     11.27 o 
  -2  -3  13        3.05        7.45     11.68 o 
  -1  -3  13        9.47       20.26     10.26 o 
   0  -3  13        7.62        5.15      7.72 o 
   1  -3  13        0.24        4.74      8.78 o 
   2  -3  13        1.70       12.64     12.64 o 
  -4  -2  13        0.12        0.00      9.40 o 
  -3  -2  13        4.15       14.27     14.27 o 
  -2  -2  13        6.27        2.34     12.26 o 
  -1  -2  13        0.86        1.23      6.92 o 
   0  -2  13        0.01        9.83     11.65 o 
   1  -2  13        1.95        0.00      8.93 o 
   2  -2  13        5.40       16.30      7.56 o 
   3  -2  13        1.53        4.61     10.75 o 
  -5  -1  13        0.16        0.00      9.62 o 
  -4  -1  13        1.03        7.48      8.73 o 
  -3  -1  13        8.20        8.80      2.70 o 
  -2  -1  13        8.94        4.58      9.41 o 
  -1  -1  13        5.83       13.83     11.39 o 
   0  -1  13        9.40        7.94      7.77 o 
   1  -1  13        7.06       19.67      9.08 o 
   2  -1  13        1.76        9.01     10.47 o 
   3  -1  13        1.08        9.69      9.69 o 
   4  -1  13        0.01        2.32      8.46 o 
  -5   0  13        5.45       12.77      7.71 o 
  -4   0  13        0.88        2.60     11.18 o 
  -3   0  13        2.64       11.90     10.28 o 
  -2   0  13        9.33        4.67     11.81 o 
  -1   0  13       41.66       35.27     13.39 o 
   0   0  13        0.29        1.97      5.92 o 
   1   0  13       10.58        6.06     14.63 o 
   2   0  13        2.22        8.36     10.83 o 
   3   0  13        5.52       10.65     10.65 o 
   4   0  13       25.10       29.05     14.85 o 
  -5   1  13        7.91        2.71     14.32 o 
  -4   1  13        0.31        2.39      8.26 o 
  -3   1  13       27.67        7.17     17.10 o 
  -2   1  13       17.21       31.70     11.40 o 
  -1   1  13       34.42       34.04     14.55 o 
   0   1  13       63.99       48.58      8.69 o 
   1   1  13        7.57        7.78     10.30 o 
   2   1  13        1.51        8.12      8.37 o 
   3   1  13        4.38        0.00      7.90 o 
   4   1  13        0.23        0.00      4.79 o 
   5   1  13        0.02        4.38      9.39 o 
  -5   2  13        0.33        0.00     10.10 o 
  -4   2  13        1.18        2.67      9.37 o 
  -3   2  13        3.13        7.23     11.41 o 
  -2   2  13        0.33        9.80      9.80 o 
  -1   2  13      219.79      210.89     22.60 o 
   0   2  13        2.06        2.70      8.57 o 
   1   2  13        5.37        9.51      9.26 o 
   2   2  13       33.44       48.53     11.33 o 
   3   2  13        0.51        6.03      8.44 o 
   4   2  13       14.90       10.69     10.46 o 
   5   2  13       10.03       30.93     10.16 o 
  -5   3  13        8.44        0.00      8.08 o 
  -4   3  13        2.92        7.64      8.95 o 
  -3   3  13       12.78        2.49     10.52 o 
  -2   3  13       13.70       25.28      9.82 o 
  -1   3  13        9.20       14.95     10.80 o 
   0   3  13        7.76        4.05      6.59 o 
   1   3  13       74.64       78.94     17.04 o 
   2   3  13       14.47        9.66      9.41 o 
   3   3  13       15.92        0.00     14.63 o 
   4   3  13        0.18        6.39      7.34 o 
   5   3  13        0.04        8.92     10.26 o 
  -4   4  13       11.37        0.00     13.86 o 
  -3   4  13        0.00        4.87      6.22 o 
  -2   4  13        0.42       11.69      6.96 o 
  -1   4  13        2.45       19.70      9.15 o 
   0   4  13       27.81       15.00      9.81 o 
   1   4  13       27.00       15.37     13.60 o 
   2   4  13      178.16      160.50     17.73 o 
   3   4  13       16.61       14.31     13.57 o 
   4   4  13        0.60        0.00      9.65 o 
   5   4  13       19.82       22.70      9.63 o 
   6   4  13       33.23       25.14      8.52 o 
  -4   5  13        8.02        2.56     11.21 o 
  -3   5  13        0.04        7.47      8.76 o 
  -2   5  13        0.49        0.93      4.88 o 
  -1   5  13        0.86        0.00     11.27 o 
   0   5  13        7.74        2.07      6.22 o 
   1   5  13       76.62       88.06     16.70 o 
   2   5  13        0.02       11.04     11.04 o 
   3   5  13        8.13        2.23     12.18 o 
   4   5  13       20.77       11.21     12.67 o 
   5   5  13        1.66       13.51     13.51 o 
   6   5  13        2.08        7.02      9.80 o 
  -3   6  13        6.30        4.77     12.40 o 
  -2   6  13        3.24        9.81     11.61 o 
  -1   6  13       10.86        7.22      9.64 o 
   0   6  13        6.21        9.22      5.60 o 
   1   6  13        8.78        8.55      9.57 o 
   2   6  13        4.97        8.48      7.73 o 
   3   6  13        1.04       10.39     10.39 o 
   4   6  13        0.08        0.20      6.78 o 
   5   6  13        0.43        4.64     10.89 o 
  -3   7  13        0.10        2.34     10.21 o 
  -2   7  13        9.49        2.38      9.53 o 
  -1   7  13        3.02        4.51      1.87 o 
   0   7  13        6.47       16.76     11.60 o 
   1   7  13        2.77       11.35     11.35 o 
   2   7  13       11.72        2.20     10.76 o 
   3   7  13        0.52       13.51      7.00 o 
   4   7  13       28.32       41.90     12.47 o 
   5   7  13        1.65       14.34      7.39 o 
  -2   8  13        6.78        9.32     11.22 o 
  -1   8  13        0.11        0.00     10.74 o 
   0   8  13        4.02        4.83      7.24 o 
   1   8  13        6.67        4.74      9.24 o 
   2   8  13        2.87        9.14     10.55 o 
   3   8  13       13.25        4.61     11.74 o 
   4   8  13        1.21       10.02     10.02 o 
   0   9  13        2.14        3.66      7.23 o 
   1   9  13        0.98        0.00      7.26 o 
   2   9  13       13.05        6.98     12.00 o 
   3   9  13       17.19       13.86      8.74 o 
  -2  -3  14        4.17        2.51     10.76 o 
  -1  -3  14        0.31        0.00      9.64 o 
   0  -3  14        0.61        0.50      8.63 o 
  -3  -2  14        0.95       14.28     14.28 o 
  -2  -2  14        4.15       14.99     11.06 o 
  -1  -2  14        5.15       12.27     12.27 o 
   0  -2  14        3.54       10.78      4.93 o 
   1  -2  14        0.04       10.16     10.16 o 
   2  -2  14        6.74        2.39      9.13 o 
  -4  -1  14        1.58        5.14      6.31 o 
  -3  -1  14        0.77        0.00      9.72 o 
  -2  -1  14        1.43        7.47     10.32 o 
  -1  -1  14        6.49       15.59     15.59 o 
   0  -1  14       17.00        7.54      7.96 o 
   1  -1  14        3.01       20.63      9.35 o 
   2  -1  14        0.31        6.87      8.01 o 
   3  -1  14        3.38        9.17      8.11 o 
  -4   0  14        0.25       10.37     10.37 o 
  -3   0  14        1.60       10.15      9.10 o 
  -2   0  14        5.38       12.26     12.26 o 
  -1   0  14       26.29       21.26     14.34 o 
   0   0  14       26.85       34.33      8.97 o 
   1   0  14       15.31       11.94     11.94 o 
   2   0  14       14.96       11.06     13.64 o 
   3   0  14        2.47        3.07      6.02 o 
   4   0  14       11.88       13.28     12.87 o 
  -4   1  14        2.16       10.45     15.03 o 
  -3   1  14        0.22        0.00      9.64 o 
  -2   1  14        5.88       14.70     11.98 o 
  -1   1  14        7.87       13.74     11.32 o 
   0   1  14        2.43        4.50      8.23 o 
   1   1  14        9.29       10.54      9.07 o 
   2   1  14        0.40        0.73      4.29 o 
   3   1  14        0.00       13.04      6.86 o 
   4   1  14        7.89        0.00      9.83 o 
  -4   2  14        0.32        7.97      9.26 o 
  -3   2  14        0.13        0.00      7.86 o 
  -2   2  14        1.61       12.14     10.48 o 
  -1   2  14        0.12        2.17      8.43 o 
   0   2  14       14.69       15.16      7.34 o 
   1   2  14       27.26       36.86     11.06 o 
   2   2  14       15.93       18.75     13.45 o 
   3   2  14       22.96       51.19     14.20 o 
   4   2  14        1.71        6.60      7.70 o 
   5   2  14        2.26        2.20      9.41 o 
  -4   3  14        4.23        5.31     10.62 o 
  -3   3  14        0.22        5.13      7.29 o 
  -2   3  14        5.91        2.48     10.51 o 
  -1   3  14        1.49        9.30     11.77 o 
   0   3  14       67.24       64.35     10.66 o 
   1   3  14       35.53       22.43     11.83 o 
   2   3  14        2.85        8.22      5.81 o 
   3   3  14        0.78        6.37     11.09 o 
   4   3  14        1.92        0.00      9.70 o 
   5   3  14        4.76        0.00      9.77 o 
  -4   4  14        4.19        7.72     12.06 o 
  -3   4  14        4.53       12.88      9.73 o 
  -2   4  14        1.10        7.37      8.74 o 
  -1   4  14        8.55       11.75      8.74 o 
   0   4  14        1.27        4.99     14.79 o 
   1   4  14        8.22       33.13     12.60 o 
   2   4  14        0.38       11.20     11.20 o 
   3   4  14       14.33       12.88     12.88 o 
   4   4  14       11.25        0.00     11.02 o 
   5   4  14        0.16       11.34      8.35 o 
  -3   5  14        1.09        7.72     11.96 o 
  -2   5  14        6.77        7.41     10.33 o 
  -1   5  14        4.00       11.86     11.86 o 
   0   5  14        9.81       11.29      7.44 o 
   1   5  14       15.13       12.83     12.83 o 
   2   5  14        0.03       12.91      9.51 o 
   3   5  14        1.63        4.31      7.42 o 
   4   5  14       20.00       18.08      9.04 o 
   5   5  14        0.01        0.30      5.43 o 
  -3   6  14        4.84        4.25     11.21 o 
  -2   6  14       14.83       15.01     11.00 o 
  -1   6  14        0.08       12.25      7.30 o 
   0   6  14        1.23        5.45      7.41 o 
   1   6  14        3.19       13.18      9.77 o 
   2   6  14        0.58        2.17      9.41 o 
   3   6  14        0.01        9.02      8.06 o 
   4   6  14        0.34        2.29     10.34 o 
   5   6  14        0.93        7.12      9.72 o 
  -2   7  14        2.43        5.03     15.10 o 
  -1   7  14        3.79       10.06     10.55 o 
   0   7  14       29.68       39.76      9.44 o 
   1   7  14        0.44        2.37     10.92 o 
   2   7  14        2.81        4.46      9.16 o 
   3   7  14       19.16       13.36     13.36 o 
   4   7  14       13.42       16.23      9.12 o 
  -1   8  14        4.20        9.60      9.60 o 
   0   8  14        0.82        4.06      6.60 o 
   1   8  14        0.02        6.99     10.83 o 
   2   8  14        0.63        6.91      9.60 o 
   3   8  14        0.11        4.58     10.69 o 
   4   8  14        1.48        4.60      9.84 o 
  -2  -2  15       13.37       17.53     11.23 o 
  -1  -2  15        8.65        7.50     13.87 o 
   0  -2  15        5.26        3.72      8.13 o 
  -3  -1  15        0.36        0.00      5.53 o 
  -2  -1  15        0.19       12.75     12.27 o 
  -1  -1  15        4.24        4.85     12.61 o 
   0  -1  15        8.81        7.27     10.08 o 
   1  -1  15        0.65        4.66     11.10 o 
   2  -1  15        2.87       15.92      9.01 o 
  -3   0  15        0.70        5.13      8.80 o 
  -2   0  15        3.07        2.52      8.33 o 
  -1   0  15        1.55       12.35     10.59 o 
   0   0  15       14.22       13.03      6.95 o 
   1   0  15       29.76       20.48     12.64 o 
   2   0  15        3.17        4.21      6.15 o 
   3   0  15        0.83       11.05     11.05 o 
  -3   1  15        1.33        0.20      5.33 o 
  -2   1  15       15.08       22.98     12.00 o 
  -1   1  15        0.19       12.16      7.24 o 
   0   1  15       70.94       76.53     11.14 o 
   1   1  15        2.76       11.48     11.48 o 
   2   1  15       10.10       19.90     10.39 o 
   3   1  15        5.22        4.49     10.25 o 
  -4   2  15        1.82       13.01     13.01 o 
  -3   2  15        0.58        8.01     10.86 o 
  -2   2  15        3.13       12.76     11.17 o 
  -1   2  15        0.01       13.95     13.95 o 
   0   2  15        2.44        8.22      8.22 o 
   1   2  15        8.76       23.92      9.47 o 
   2   2  15        3.23        8.74     11.03 o 
   3   2  15        5.80        2.19      8.57 o 
   4   2  15        1.72       17.55      7.34 o 
  -3   3  15       10.57        0.00     11.86 o 
  -2   3  15        1.03        5.08     10.42 o 
  -1   3  15        0.52        0.00     10.89 o 
   0   3  15        1.94        6.12      7.69 o 
   1   3  15       63.93       43.11     13.81 o 
   2   3  15        0.72        4.42      7.90 o 
   3   3  15       22.04       19.71     10.30 o 
   4   3  15        0.52        9.47      9.47 o 
  -3   4  15        0.08       13.28     14.53 o 
  -2   4  15        1.35        5.27      9.49 o 
  -1   4  15        0.19       14.03     14.03 o 
   0   4  15        1.74        6.92     10.01 o 
   1   4  15        0.29       10.97     10.50 o 
   2   4  15       29.36       41.36     10.98 o 
   3   4  15        6.12        6.57      7.70 o 
   4   4  15        2.65       13.53      9.88 o 
  -3   5  15        2.78       10.40      9.45 o 
  -2   5  15        5.09        5.91      9.40 o 
  -1   5  15        7.30       14.82     14.82 o 
   0   5  15       41.90       51.83      9.46 o 
   1   5  15       38.98       17.80     13.99 o 
   2   5  15        0.32        6.52      7.69 o 
   3   5  15        2.91       17.93      7.48 o 
   4   5  15        4.29       16.00      8.87 o 
  -2   6  15        0.21        5.24     12.15 o 
  -1   6  15        1.45       10.24      4.50 o 
   0   6  15        6.17        7.03     15.09 o 
   1   6  15        7.32       18.18      9.09 o 
   2   6  15        3.90        8.95      9.41 o 
   3   6  15        8.24       13.65     11.18 o 
   4   6  15        0.88        9.19      9.62 o 
  -1   7  15        6.54        2.56     11.42 o 
   0   7  15        0.29        8.16      5.10 o 
   1   7  15        1.65       10.34     10.34 o 
   2   7  15        0.15       11.30     11.30 o 
   3   7  15        2.24        4.54      8.21 o 
   1   8  15        0.26        4.65      9.72 o 
   2   8  15        5.91        4.59     10.85 o 
  -2   0  16        1.38       12.56     12.56 o 
  -1   0  16        0.89       10.00     11.85 o 
   0   0  16        0.96        3.41      7.89 o 
   1   0  16        0.01        9.07      9.07 o 
  -2   1  16        0.39       18.26     10.22 o 
  -1   1  16        0.04       12.10     12.10 o 
   0   1  16        9.56       11.81     12.62 o 
   1   1  16        0.15        0.49      6.33 o 
   2   1  16        1.64       13.34      6.88 o 
  -2   2  16        3.47        3.24      7.50 o 
  -1   2  16        4.70       13.66     13.66 o 
   0   2  16        0.02        0.38      4.83 o 
   1   2  16        4.75        8.92     10.70 o 
   2   2  16       12.11        4.51     11.37 o 
   3   2  16        0.56       13.13      9.70 o 
  -2   3  16        1.01       10.58     13.85 o 
  -1   3  16        1.77        1.42      9.07 o 
   0   3  16        7.21       15.95      5.23 o 
   1   3  16        3.85       12.16     12.16 o 
   2   3  16        2.14        2.18     10.69 o 
   3   3  16        7.05       11.00      6.64 o 
  -2   4  16        2.73       13.16     11.42 o 
  -1   4  16        0.00        2.51      8.28 o 
   0   4  16       19.44        8.67     12.59 o 
   1   4  16       10.51       20.09      9.25 o 
   2   4  16        9.11        6.59      7.68 o 
   3   4  16        1.23        4.42      9.05 o 
  -2   5  16        4.88       15.74      8.11 o 
  -1   5  16        6.81       12.77     14.74 o 
   0   5  16        0.20        1.24      6.63 o 
   1   5  16        1.60       11.62     11.62 o 
   2   5  16        1.74        4.59      5.68 o 
   3   5  16        1.85        9.05     12.42 o 
  -1   6  16        0.00        0.40      8.68 o 
   0   6  16        0.89        8.10      6.98 o 
   1   6  16       10.65        2.18     11.34 o 
   2   6  16        5.98        0.00      8.56 o 
   3   6  16        3.10        2.27      9.71 o 
   1   7  16        2.00        6.88      9.39 o 
   2   7  16        1.38        0.00     11.07 o 
  -1   2  17        0.92       15.02      7.73 o 
   0   2  17        0.54        4.00      6.31 o 
   1   2  17        0.95        8.97      8.97 o 
  -1   3  17        0.14       10.21     11.59 o 
   0   3  17        0.17        2.85      5.75 o 
   1   3  17        0.00       11.20     11.20 o 
   2   3  17        1.15        4.39      8.97 o 
  -1   4  17        0.12       10.20     10.20 o 
   0   4  17        0.29        4.34      9.27 o 
   1   4  17        5.40        4.58      8.95 o 
   2   4  17        3.24        6.64     11.47 o 
   0   5  17        0.80        0.33      6.05 o 
   1   5  17        0.49        2.26      7.41 o 
                                                 
